# Supplementary material for: A survey of RNA secondary structural propensity encoded within human herpesvirus genomes: global comparisons and local motifs
Source: PeerJ. 2020 Sep 10;8:e9882. doi: 10.7717/peerj.9882 (PMC7487152; doi:10.7717/peerj.9882)
Supplement: Supplemental Information 3 — Closely related sequence alignments can show conservation at both the primary sequence level and secondary structure level. Mutations which conserve base pairing of the secondary structure (i.e. point and compensatory mutations) are evidence of potentially functional structures as evolution is favoring the conservation of the structure across species. Significant ScanFold predicted structures can be queried for primary and secondary conservation to further home in on functional regions. The EBV BFRF1 3’ UTR is the first sequence in the file, followed by the homologous sequences. [file peerj-08-9882-s003.fasta]

>MH883779.1:48875-49480 Human gammaherpesvirus 4 isolate P4-T1, partial genome ; MH883775.1:48853-49458 Human gammaherpesvirus 4 isolate P2-T1, partial genome ; MH883773.1:48878-49483 Human gammaherpesvirus 4 isolate P1-T1
TGGGCTGCCAGAGGCTGGCTGAGCCACCGAG-CGCCCGCTCGGGCTGGCGGCCCCGAATC
CGGGCAGTGCTGCCGCACAACGCGGCCTACGAGCTCGACCGTGGCTCCCGCCTCTTGGAT
GCCATCATCCCCTGCTTGGGACCCGACCGCACTTGCATGCGGCCGGTGGTCCTGCGGGGG
GTGACGGTCAG---GCAGCTCCTGTATTTAACTTTGCGGACAGAGGCCAGAGCCGTTTGC
TCCATCTGTCAGCA---ACGCCAAGCT-CCAGAGGACGCCCGCGACGAGCCTCACCTGTT
CTCCTCCTGTTTAGAGGTAGAATTGCCACCTGGTGAGCGGTGTGCGGGCTGCCGTCTCTA
TCAGACGCGTTATGGCACGCCGGCTGCCCAAGCCCACCCTCCAGGGGAGGCTGGAGGCGG
ATTTTCCAGACAGTCCCCTGCTTCCTAAATTTCAAGAGCTGAACCAGAATAATCTCCCCA
ATGATGTTTTTCGGGAGGCTCAAAGAAGTTACCTGGTATTTCTGACATCCCAGTTCTGCT
ACGAAGAGTACGTGCAGAGGACTTTTGGGGTGCCTCGGCGCCAACGCGCCATAGACAAGA
GGCAGAGAGCCAGT
>MG298869.1:48852-49457 Human gammaherpesvirus 4 isolate JC_040, partial genome ; 
TGGGCTGCCAGAGGCTGGCTGAGCCACCGAG-CGCCCGCTCGGGCTGGCGGCCCCGAATC
CGGGCAGTGCTGCCGCACAACGCGGCCTATGAGCTCGACTGTGGCTCCCGCCTCTTGGAT
GCCATCATCCCCTGCTTGGGACCCGACCGCACTTGCATGCGGCCGGTGGTCCTGCGGGGG
GTGACGGTCAG---GCAGCTCCTGTATTTAACTTTGCGGACAGAGGCCAGAGCCGTTTGC
TCCATCTGTCAGCA---ACGCCAAGCT-CCAGAGGACGTCCGCGACGAGCCTCACCTGTT
CTCCTCCTGTTTAGAGGTAGAATTACCACCTGGTGAGCGGTGTGCGGGCTGCCGTCTCTA
TCAGACGCGTTATGGCACGCCGGCTGCCCAAGCCCACCCTCCAGGGGAGGCTGGAGGCGG
ATTTTCCAGACAGTCCCCTGCTTCCTAAATTTCAAGAGCTGAACCAGAATAATCTCCCCA
ATGATGTTTTTCGGGAGGCTCAAAGGAGTTACCTGGTATTTCTGACGTCCCAGTTCTGCT
ACGAAGAGTACGTGCAGAGGACTTTTGGGGTGCCTCGGCGCCAACGCGCCATAGACAAAA
GGCAGAGAGCCAGT
>AP019125.1:48364-48969 Human gammaherpesvirus 4 UPN3198_PBMC DNA, nearly complete genome ; 
TGGGCTTACAGAGGCTGGCTGAGCCACCGAG-CGCCCGCTCGGGCTGGCAGCCCCGAATC
CGGGCGGTGCTGCCGCACAACGCGGCCTATGAGCTCGACCGTGGCTCCCGCCTCTTGGAT
GCCATCATCCCCTGCTTGGGACCCGACCGCACATGCATGCGGCCGGTGGTCCTGCGGGGG
GTGACGGTCAG---GCAGCTCCTGTATTTAACTTTGCGGACAGAGGCCAGAGCCGTTTGC
TCCATCTGTCAGCA---ACGCCAAGCT-CCAGAGGACGCCCGCGACGAGCCTCACCTGTT
CTCCTCCTGTTTAGAGGTAGAATTGCCACCTGGTGAGCGGTGTGCGGGCTGCCGTCTCTA
TCAGACGCGTTATGGCACGCCGGCTGCCCAAGCCCACCCTCCAGGGGAGGCTGGAGGCGG
ATTTTCCAGACAGTCCCCTGCTTCCTAAATTTCAAGAGCTGAACCAGAATAATCTCCCCA
ATGATGTTTTTCGGGAGGCTCAAAGGAGTTACCTGGTATTTCTGACGTCCCAGTTCTGCT
ACGAAGAGTACGTGCAGAGGACTTTTGGGGTGCCTCGGCGCCAACGCGCCATAGACAAGA
GGCAGAGAGCCAGT
>MK540454.1:48856-49461 Human gammaherpesvirus 4 isolate NPCT099, complete genome ; 
TGGGCTGCCAGAGGCTGGCTGAGCCACCGAG-CGCCCGCTCGGGCTGGCAGCCCCGAATC
CGGGCGGTGCTGCCGCACAACGCGGCCTATGAGCTCGACCGTGGCTCCCGCCTCTTGGAT
GCCATCATCCCCTGCTTGGGACCCGACCGCACATGCATGCGGCCGGTGGTCCTGCGGGGG
GTGACGGTCAG---GCAGCTCCTGTATTTAACTTTGCGGACAGAGGCCAGAGCCGTTTGC
TCCATCTGTCAGCA---ACGCCAAGCT-CCAGAGGACGCCCGCGACGAGCCTCACCTGTT
CTCCTCCTGTTTAGAGGTAGAATTGCCACCTGGTGAGCGGTGTGTGGGCTGCCGTCTCTA
TCAGACGCGTTATGGCACGCCGGCTGCCCAAGCCCACCCTCCAGGGGAGGCTGGAGGCGG
ATTTTCCAGACAGTCCCCTGCTTCCTAAATTTCAAGAGCTGAACCAGAATAATCTCCCCA
ATGATGTTTTTCGGGAGGCTCAAAGGAGTTACCTGGTATTTCTGACGTCCCAGTTCTGCT
ACGAAGAGTACGTGCAGAGGACTTTTGGGGTGCCTCGGCGCCAACGCGCCATAGACAAGA
GGCAGAGAGCCAGT
>LN827596.1:48984-49589 Human herpesvirus 4 genome assembly sLCL-IM1.02, segment : I ; LN827590.1:48986-49591 Human herpesvirus 4 genome assembly sLCL-IM1.05, segment : I ; LN827586.1:48860-49465 Human herpesvirus 4 genome
TGGGCTGCCAGAGGCTGGCTGAGCCACCGAG-CGCCCGCTCGGGCTGGCGGCCCCGAATC
CGGGCAGTGCTGCCGCACAACGCGGCCTACGAGCTCGACTGTGGCTCCCGCCTCTTGGAT
GCCATCATCCCCTGCTTGGGACCCGACCGCACTTGCATGCGGCCGGTGGTCCTGCAGGGG
GTGACGGTCAG---GCAGCTCCTGTATTTAACTTTGCGGACAGAGGCCAGAGCCGTTTGC
TCCATCTGTCAGCA---ACGCCAAGCT-CCAGAGGACGCCAGCGACGAGCCTCACCTGTT
CTCCTCCTGTTTAGAGGTAGAATTGCCACCTGGTGAGCGGTGTGCGGGCTGCCGTCTCTA
TCAGACGCGTTATGGCACGCCGGCTGCCCAAGCCCACCCTCCAGGGGAGGCTGGAGGCGG
ATTTTCCAGACAGTCCCCTGCTTCCTAAATTTCAAGAGCTGAACCAGAATAATCTCCCCA
ATGATGTTTTTCGGGAGGCTCAAAGGAGTTACCTGGTATTTCTGACATCCCAGTTCTGCT
ACGAAGAGTACGTGCAGAGGACTTTTGGGGTGCCTCGGCGCCAACGCGCCATAGACAAGA
GGCAGAGAGCCAGT
>MH590373.1:46951-47556 Human gammaherpesvirus 4 isolate HKHD4, partial genome ; 
TGGGCTTCCAGAGGCTGGCTGAGCCACCGAG-CGCCCGCTCGGGCTGGCAGCCCCGAATC
CGGGCGGTGCTGCCGCACAACGCGGCCTATGAGCTCGACCGTGGCTCCCGCCTCTTGGAT
GCCATCATCCCCTGCTTGGGACCCGACCGCACTTGCATGCGGCCGGTGGTCCTGCGGGGG
GTGACGGTCAG---GCAGCTCTTGTATTTAACTTTGCGGACAGAGGCCAGAGCCGTTTGC
TCCATCTGTCAGCA---ACGCCAAGCT-CCAGAGGACGCCCGCGACGAGCCTCACCTGTT
CTCCTCCTGTTTAGAGGTAGAATTGCCACCTGGTGAGCGGTGTGCGGGCTGCCGTCTCTA
TCAGACGCGTTATGGCACGCCGGCTGCCCAAGCCCACCCTCCAGGGGAGGCTGGAGGCGG
ATTTTCCAGACAGTCCCCTGCTTCCTAAATTTCAAGAGCTGAACCAGAATAATCTCCCCA
ATGATGTTTTTCGGGAGGCTCAAAGGAGTTACCTGGTATTTCTGACGTCCCAGTTCTGCT
ACGAAGAGTACGTGCAGAGGACTTTTGGGGTGCCTCGGCGCCAACGCGCCATAGACAAGA
GGCAGAGAGCCAGT
>MK540304.1:48856-49461 Human gammaherpesvirus 4 isolate NKLT003-2, complete genome ; 
TGGGCTGCCAGAGGCTGGCTGAGCCACCGAG-CGCCCGCTCGGGCTGGCGGCCCCGAATC
CGGGCGGTGCTGCCGCACAACGCGGCCTATGAGCTCGACTGTGGCTCCCGCCTCTTGGAT
GCCATCATCCCCTGCTTGGGACCCGACCGCACATGCATGCGGCCGGTGGTCCTGCGGGGG
GTGACGGTCAG---GCAGCTCCTGTATTTAACTTTGCGGACAGAGGCCAGAGCCGTTTGC
TCCATCTGTCAGCA---ACGCCAAGCT-CCAGAGGACGCCCGCGACGAGCCTCACCTGTT
CTCCTCCTGTTTAGAGGTAGAATTGCCACCTGGTGAGCGGTGTGCGGGCTGCCGTCTCTA
TCAGACGCGTTATGGCACGCCGGCTGCCCAAGCCCACCCTCCAGGGGAGGCTGGAGGCGG
ATTTTCCAGACAGTCCCCTGCTTCCTAAATTTCAAGAGCTGAACCAGAATAATCTCCCTA
ATGATGTTTTTCGGGAGGCTCAAAGGAGTTACCTGGTATTTCTGACGTCCCAGTTCTGCT
ACGAAGAGTACGTGCAGAGGACTTTTGGGGTGCCTCGGCGCCAACGCGCCATAGACAAGA
GGCAGAGAGCCAGT
>MG298851.1:48387-48992 Human gammaherpesvirus 4 isolate IMS_Saliva_204, partial genome ; 
TGGGCTGCCAGAGGCTGGCTGAGCCACCGAG-CGCCCGCTCGGGCTGGCGGCCCCGAATC
CGGGCAGTGCTGCCGCACAACGCGGCCTACGAGCTTGACTGTGGCTCCCGCCTCTTGGAT
GCCATCATCCCCTGCTTGGGACCCGACCGCACTTGCATGCGGCCGGTGGTCCTGCGGGGG
GTGACGGTCAG---GCAGCTCTTGTATTTAACTTTGCGGACAGAGGCCAGAGCTGTTTGC
TCCATCTGTCAGCA---ACGCCAAGCT-CCAGAGGACGCCCGCGACGAGCCTCACCTGTT
CTCCTCCTGTTTAGAGGTAGAATTGCCACCTGGTGAGCGGTGTGCGGGCTGCCGTCTCTA
TCAGACGCGTTATGGCCCGCCGGCTGCCCAAGCCCACCCTCCAGGGGAGGCTGGAGGCGG
ATTTTCCAGACAGTCCCCTGCTTCCTAAATTTCAAGAGCTGAACCAGAATAATCTCCCCA
ATGATGTTTTTCGGGAGGCTCAAAGGAGTTACCTGGTATTTCTGACGTCCCAGTTCTGCT
ACGAAGAGTACGTGCAGAGGACTTTTGGGGTGCCTCGGCGCCAACGCGCCATAGACAAGA
GGCAGAGAGCCAGT
>MH590503.1:48869-49474 Human gammaherpesvirus 4 isolate HKHD134, partial genome ; 
TGGGCTGCCAGAGGCTGGCTGAGCCACCGAG-CGCCCGCTCGGGCTGGCAGCCCCGAATC
CGGGCGGTGCTGCCGCACAACGCGGTCTATGAGCTCGACCGTGGCTCCCGCCTCTTGGAT
GCCATCATCCCCTGCTTGGGACCCGACCGCACATGCATGCGGCCGGTGGTCCTGCGGGGG
GTGACGGTCAG---GCAGCTCCTGTATTTAACTTTGCGGACAGAGGCCAGAGCCGTTTGC
TCCATCTGTCAGCA---ACGCCAAGCT-CCAGAGGACGCCCGCGACGAGCCTCACCTGTT
CTCCTCCTGTTTAGAGGTAGAATTGCCACCTGGTGAGCGGTGTGCGGGCTGCCGTCTCTA
TCAGACGCGTTATGGCACGCCGGCTGCCCAAGCCCACCCTCCAGGGGAGGCTGGAGGCGG
ATTTTCCAGACAGTCCCCTGCTTCCTAAATTTCAAGAGCTGAACCAGAATAATCTCCCCA
ATGATGTTTTTCGGGAGGCTCAAAGGAGTTACCTGGTATTTCTGACGTCCCAGTTCTGCT
ACGAAGAGTACGTGCAGAGGACTTTTGGGGTGCCTCGGCGCCAACGCGCCATAGACAAGA
GGCAGAGAGCCAGT
>MK540313.1:48856-49461 Human gammaherpesvirus 4 isolate NPCP001, complete genome ; 
TGGGCTTCCAGAGGCTGGCTGAGCCACCGAG-CGCCCGCTCGGGCTGGCAGCCCCGAATC
CGGGCGGTGCTGCCGCACAACGCGGCCTATGAGCTCGACCGTGGCTCCCGCCTCTTGGAT
GCCATCATCCCCTGCTTGGGACCCGACCGCACATGCATGCGGCCGGTGGTCCTGCGGGGG
GTGACGGTCAG---GCAGCTCCTGTATTTAACTTTGCGGACAGAGGCCAGAGCCGTTTGC
TCCATCTGTCAGCA---ACGCCAAGCT-CCAGAGGACGCCCGCGCCGAGCCTCACCTGTT
CTCCTCCTGTTTAGAGGTAGAATTGCCACCTGGTGAGCGGTGTGCGGGCTGCCGTCTCTA
TCAGACGCGTTATGGCACGCCGGCTGCCCAAGCCCACCCTCCAGGGGAGGCTGGAGGCGG
ATTTTCCAGACAGTCCCCTGCTTCCTAAATTTCAAGAGCTGAACCAGAATAATCTCCCCA
ATGATGTTTTTCGGGAGGCTCAAAGGAGTTACCTGGTATTTCTGACGTCCCAGTTCTGCT
ACGAAGAGTACGTGCAGAGGACTTTTGGGGTGCCTCGGCGCCAACGCGCCATAGACAAGA
GGCAGAGAGCCAGT
>MG298925.1:48259-48864 Human gammaherpesvirus 4 isolate JC_027_BWA, complete genome ; MG298924.1:48875-49480 Human gammaherpesvirus 4 isolate IMS_Saliva_90_BWA, complete genome ; 
TGGGCTGCCAGAGGCTGGCTGAGCCACCAAG-CGCCCGCTCGGGCTGGCGGCCCCGAATC
CGGGCAGTGCTGCCGCACAACGCGGCCTACGAGCTCGACCGTGGCTCCCGCCTCTTGGAT
GCCATCATCCCCTGCTTGGGACCCGACCGCACTTGCATGCGGCCGGTGGTCCTGCGGGGG
GTGACGGTCAG---GCAGCTCCTGTATTTAACTTTGCGGACAGAGGCCAGAGCCGTTTGC
TCCATCTGTCAGCA---ACGCCAAGCT-CCAGAGGACGCCCGCGACGAGCCTCACCTGTT
CTCCTCCTGTTTAGAGGTAGAATTGCCACCTGGTGAGTGGTGTGCGGGCTGCCGTCTCTA
TCAGACGCGTTATGGCACGCCGGCTGCCCAAGCCCACCCTCCAGGGGAGGCTGGAGGCGG
ATTTTCCAGACAGTCCCCTGCTTCCTAAATTTCAAGAGCTGAACCAGAATAATCTCCCCA
ATGATGTTTTTCGGGAGGCTCAAAGAAGTTACCTGGTATTTCTGACATCCCAGTTCTGCT
ACGAAGAGTACGTGCAGAGGACTTTTGGGGTGCCTCGGCGCCAACGCGCCATAGACAAGA
GGCAGAGAGCCAGT
>MH883757.1:48559-49164 Human gammaherpesvirus 4 isolate ebv8, partial genome ; LS992276.1:48559-49164 Human gammaherpesvirus 4 isolate Human herpesvirus 4 genome assembly, chromosome: I ; MG021309.1:48836-49441 Human gam
TGGGCTGCCAGAGGCTGGCTGAGCCACCGAG-CGCCCGCTCGGGCTGGCGGCCCCGAATC
CGGGCAGTGCTGCCGCACAACGCGGCCTACGAGCTCGACCGTGGCTCCCGCCTCTTGGAT
GCCATCATCCCCTGCTTGGGACCCGACCGCACTTGCATGCGGCCGGTGGTCCTGCGGGGG
GTGACGGTCAG---GCAGCTCCTGTATTTAACTTTGCGGACAGAGGCCAGAGCCGTTTGC
TCCATCTGTCAGCA---ACGCCAAGCT-CCAGAGGACGCCCGCGACGAGCCTCGCCTGTT
CTCCTCCTGTTTAGAGGTAGAATTGCCACCTGGTGAGCGGTGTGCGGGCTGCCGTCTCTA
TCAGACGCGTTATGGCACGCCGGCTGCCCAAGCCCACCCTCCAGGGGAGGCTGGAGGCGG
ATTTTCCAGACAGTCCCCTGCTTCCTAAATTTCAAGAGCTGAACCAGAATAATCTCCCCA
ATGATGTTTTTCGGGAGGCTCAAAGAAGTTACCTGGTATTTCTGACATCCCAGTTCTGCT
ACGAAGAGTACGTGCAGAGGACTTTTGGGGTGCCTCGGCGCCAACGCGCCATAGACAAGA
GGCAGAGAGCCAGT
>MH590511.1:48985-49590 Human gammaherpesvirus 4 isolate HKHD142, partial genome ; MH590428.1:49068-49673 Human gammaherpesvirus 4 isolate HKHD59, partial genome ; 
TGGGCTGCCAGAGGCTGGCTGAGCCACCGAG-CGCCCGCTCGGGCTGGCGGCCCCGAATC
CGGGCAGTGCTGCCGCACAACGCGGCCTACGAGCTCGACTGTGGCTCCCGCCTCTTGGAT
GCCATCATCCCCTGCTTGGGACCCGACCGCACTTGCATGCGGCCGGTGGTCCTGCGGGGG
GTGACGGTCAG---GCAGCTCCTGTATTTAACTTTGCGGACAGAAGCCAGAGCCGTTTGC
TCCATCTGTCAGCA---ACGCCAAGCT-CCAGAGGACGCCCGCGACGAGCCTCACCTGTT
CTCCTCCTGTTTAGAGGTAGAATTGCCACCTGGTGAGCGGTGTGCGGGCTGCCGTCTCTA
TCAGACGCGTTATGGCCCGCCGGCTGCCCAAGCCCACCCTCCAGGGGAGGCTGGAGGCGG
ATTTTCCAGACAGTCCCCTGCTTCCTAAATTTCAAGAGCTGAACCAGAATAATCTCCCTA
ATGATGTTTTTCGGGAGGCTCAAAGGAGTTACCTGGTATTTCTGACGTCCCAGTTCTGCT
ACGAAGAGTACGTGCAGAGGACTTTTGGGGTGCCTCGGCGCCAACGCGCCATAGACAAGA
GGCAGAGAGCCAGT
>MK540252.1:48856-49461 Human gammaherpesvirus 4 isolate GCT010, complete genome ; AP019161.1:48479-49084 Human gammaherpesvirus 4 UPN494_CD56+ DNA, nearly complete genome ; AP019160.1:48321-48926 Human gammaherpesvirus 4
TGGGCTGCCAGAGGCTGGCTGAGCCACCGAG-CGCCCGCTCGGGCTGGCGGCCCCGAATC
CGGGCAGTGCTGCCGCACAACGCGGCCTACGAGCTCGACTGTGGCTCCCGCCTCTTGGAT
GCCATCATCCCCTGCTTGGGACCCGACCGCACTTGCATGCGGCCGGTGGTCCTGCGGGGG
GTGACGGTCAG---GCAGCTCCTGTATTTAACTTTGCGGACAGAGGCCAGAGCCGTTTGC
TCCATCTGTCAGCA---ACGCCAAGCT-CCAGAGGACGCCCGCGACGAGCCTCACCTGTT
CTCCTCCTGTTTAGAGGTAGAATTGCCACCTGGTGAGCGGTGTGCGGGCTGCCGTCTCTA
TCAGACGCGTTATGGCACGCCGGCTGCCCAAGCCCACCCTCCAGGGGAGGCTGGAGGCGG
ATTTTCCAGACAGTCCCCTGCTTCCTAAATTTCAAGAGCTGAACCAGAATAATCTCCCCA
ATGATGTTTTTCGGGAGGCTCAAAGGAGTTACCTGGTATTTCTGACGTCCCAGTTCTGCT
ACGAAGAGTACGTGCAGAGGACTTTTGGGGTGCCTCGGCGCCAACGCGCCATAGACAAAA
GGCAGAGAGCCAGT
>KR063344.1:48868-49473 Human herpesvirus 4 strain RPF, partial genome ; 
TGGGCTGCCAGAGGCTGGCTGAGCCACCGAG-CGCCCGCTCGGGCTGGCAGCCCCGAATC
CGGGCAGTGCTGCCGCACAACGCGGCCTACGAGCTCGACCGTGGCTCCCGCCTCTTGGAT
GCCATCATCCCCTGCTTGGGACCCGACCGCACTTGCATGCGGCCGGTGGTCCTGCGGGGG
GTGACGGTCAG---GCAGCTCCTGTATTTAACTTTGCGGACAGAGGCCAGAGCCGTTTGC
TCCATCTGTCAGCA---ACGCCAAGCT-CCAGAGGACGCCTGCGACGAGCCTCACCTGTT
CTCCTCCTGTTTAGAGGTAGAATTGCCACCTGGTGAGCGGTGTGCGGGCTGCCGTCTCTA
TCAGACGCGTTATGGCACGCCGGCTGCCCAAGCCCACCCTCCAGGGGAGGCTGGAGGCGG
ATTTTCCAGACAGTCCCCTGCTTCCTAAATTTCAAGAGCTGAACCAGAATAATCTCCCCA
ATGATGTTTTTCGGGAGGCTCAAAGAAGTTACCTGGTATTTCTGACATCCCAGTTCTGCT
ACGAAGAGTACGTGCAGAGGACTTTTGGGGTGCCTCGGCGCCAACGCGCCATAGACAAGA
GGCAGAGAGCCAGT
>KJ411974.1:48612-49217 Human herpesvirus 4 isolate C666-1, partial genome ; 
TGGGCTGCCAGAGGCTGGCTGAGCCACCGAG-CGCCCGCCCGGGCTGGCAGCCCCGAATC
CGGGCGGTGCTGCCGCACAACGCGGCCTATGAGCTCGACCGTGGCTCCCGCCTCTTGGAT
GCCATCATCCCCTGCTTGGGACCCGACCGCACATGCATGCGGCCGGTGGTCCTGCGGGGG
GTGACGGTCAG---GCAGCTCCTGTATTTAACTTTGCGGACAGAGGCCAGAGCCGTTTGC
TCCATCTGTCAGCA---ACGCCAAGCT-CCAGAGGACGCCCGCGACGAGCCTCACCTGTT
CTCCTCCTGTTTAGAGGTAGAATTGCCACCTGGTGAGCGGTGTGCGGGCTGCCGTCTCTA
TCAGACGCGTTATGGCACGCCGGCTGCCCAAGCCCACCCTCCAGGGGAGGCTGGAGGCGG
ATTTTCCAGACAGTCCCCTGCTTCCTAAATTTCAAGAGCTGAACCAGAATAATCTCCCCA
ATGATGTTTTTCGGGAGGCTCAAAGGAGTTACCTGGTATTTCTGACGTCCCAGTTCTGCT
ACGAAGAGTACGTGCAGAGGACTTTTGGGGTGCCTCGGCGCCAACGCGCCATAGACAAGA
GGCAGAGAGCCAGT
>MG021306.1:50837-51442 Human gammaherpesvirus 4 isolate YCCEL1-GC2, complete genome ; 
TGGGCTTCCAGAGGCTGGCTGAGCCACCGAG-CGCCCGCTCGGGCTGGCAGCCCCGAATC
CGGGCGGTGCTGCCGCACAACGCGGCCTATGAGCTCGACCGTGGCTCCCGCCTCTTGGAT
GCCATCATCCCCTGCTTGGGACCCGACCGCACATGCATGCGGCCGGTGGTCCTGCGGGGG
GTGACGGTCAG---GCAGCTCCTGTATTTAACTTTGCGGACAGAGGCCAGAGCCGTTTGC
TCCATCTGTCAGCA---ACGCCAAGCT-CCAGAGGACGCCAGCGACGAGCCTCACCTGTT
CTCCTCCTGTTTAGAGGTAGAATTGCCACCTGGTGAGCGGTGTGCGGGCTGCCGTCTCTA
TCAGACGCGTTATGGCACGCCGGCTGCCCAAGCCCACCCTCCAGGGGAGGCTGGAGGCGG
ATTTTCCAGACAGTCCCCTGCTTCCTAAATTTCAAGAGCTGAACCAGAATAATCTCCCCA
ATGATGTTTTTCGGGAGGCTCAAAGGAGTTACCTGGTATTTCTGACGTCCCAGTTCTGCT
ACGAAGAGTACGTGCAGAGGACTTTTGGGGTGCCTCGGCGCCAACGCGCCATAGACAAGA
GGCAGAGAGCCAGT
>MH883780.1:48833-49438 Human gammaherpesvirus 4 isolate P5-1294, partial genome ; LS992263.1:48833-49438 Human gammaherpesvirus 4 isolate Human herpesvirus 4 genome assembly, chromosome: I ; 
TGGGCTTCCAGAGGCTGGCTGAGCCACCGAG-CGCCCGCTCGGGCTGGCAGCCCCGAATC
CGGGCGGTGCTGCCGCACAACGCGGCCTATGAGCTCGACCGTGGCTCCCGCCTCTTGGAT
GCCATCATCCCCTGCTTGGGACCCGACCGCACATGCATGCGGCCCGTGGTCCTGCGGGGG
GTGACGGTCAG---GCAGCTCCTGTATTTAACTTTGCGGACAGAGGCCAGAGCCGTTTGC
TCCATCTGTCAGCA---ACGCCAAGCT-CCAGAGGACGCCCGCGACGAGCCTCACCTGTT
CTCCTCCTGTTTAGAGGTAGAATTGCCACCTGGTGAGCGGTGTGCGGGCTGCCGTCTCTA
TCAGACGCGTTATGGCACGCCGGCTGCCCAAGCCCACCCTCCAGGGGAGGCTGGAGGCGG
ATTTTCCAGACAGTCCCCTGCTTCCTAAATTTCAAGAGCTGAACCAGAATAATCTCCCCA
ATGATGTTTTTCGGGAGGCTCAAAGGAGTTACCTGGTATTTCTGACGTCCCAGTTCTGCT
ACGAAGAGTACGTGCAGAGGACTTTTGGGGTGCCTCGGCGCCAACGCGCCATAGACAAGA
GGCAGAGAGCCAGT
>V01509.1:218-825 Epstein-Barr virus genome fragment located within Bam HI-F and going from the vicinity of the rightmost Sma I site within Bam F to its right terminus ; 
TGGGCTGCCAGAGGCTGGCTGAGCCACCGAGCCGCCCGCTCGGGCTGGCGGCCCCGAATC
CGGGCAGTGCTGCCGCACAACGCGGCCTACGAGCTCGACCGTGGCTCCCGCCTCTTGGAT
GCCATCATCCCCTGCTTGGGACCCGACCGCACTTGCATGCGGCCGGTGGTCCTGCGGGGG
GTGACGGTCAG---GCAGCTCCTGTATTTAACTTTGCGGACAGAGGCCAGAGCCGTTTGC
TCCATCTGTCAGCA---ACGCCAAGCTCCCAGAGGACGCCCGCGACGAGCCTCACCTGTT
CTCCTCCTGTTTAGAGGTAGAATTGCCACCTGGTGAGCGGTGTGCGGGCTGCCGTCTCTA
TCAGACGCGTTATGGCACGCCGGCTGCCCAAGCCCACCCTCCAGGGGAGGCTGGAGGCGG
ATTTTCCAGACAGTCCCCTGCTTCCTAAATTTCAAGAGCTGAACCAGAATAATCTCCCCA
ATGATGTTTTTCGGGAGGCTCAAAGAAGTTACCTGGTATTTCTGACATCCCAGTTCTGCT
ACGAAGAGTACGTGCAGAGGACTTTTGGGGTGCCTCGGCGCCAACGCGCCATAGACAAGA
GGCAGAGAGCCAGT
>AP019023.1:42894-43499 Human gammaherpesvirus 4 UPN1006_PBMC DNA, nearly complete genome ; 
TGGGCTTCCAGAGGCTGGCTGAGCCACCGAG-CGCCCGCTCGGGCTGGCAGCCCCGAATC
CGGGCGGTGCTGCCGCACAACGCGGCCTATGAGCTCGACCGTGGCTCCCGCCTCTTGGAT
GCCATCATCCCCTGCTTGGGACCCGACCGCACATGCATGCGGCCGGTGGTCCTGCGGGGG
GTGACGGTCAG---GCAGCTCCTGTATTTAACTTTGCGGACAGAGGCCAGAGCCGTTTGC
TCCATCTGTCAGCA---ACGCCAAGCT-CCAGAGGACGCCCGCGACGAGCCTCACCTGTT
CTCCTCCTGTTTAGAGGTAGAATTGCCACCTGGTGAGCGGTGTGCGGGCTACCGTCTCTA
TCAGACGCGTTATGGCACGCCGGCTGCCCAAGCCCACCCTCCAGGGGAGGCTGGAGGCGG
ATTTTCCAGACAGTCCCCTGCTTCCTAAATTTCAAGAGCTGAACCAGAATAATCTCCCCA
ATGATGTTTTTCGGGAGGCTCAAAGGAGTTACCTGGTATTTCTGACGTCCCAGTTCTGCT
ACGAAGAGTACGTGCAGAGGACTTTTGGGGTGCCTCGGCGCCAACGCGCCATAGACAAGA
GGCAGAGAGCCAGT
>MG298890.1:48826-49431 Human gammaherpesvirus 4 isolate JM_NPC_bru_L29, partial genome ; 
TGGGCTGCCAGAGGCTGGCTGAGCCACCGAG-CGCCCGCTCGGGCTGGCGGCCCCGAATC
CGGGCAGTGCTGCCGCACAACGCGGCCTACGAGCTTGACTGTGGCTCCCGCCTCTTGGAT
GCCATCATCCCCTGCTTGGGACCCGACCGCACTTGCATGCGGCCGGTGGTCCTGCGGGGG
GTGACGGTCAG---GCAGCTCTTGTATTTAACTTTGCGGACAGAGGCCAGAGCCGTTTGC
TCCATCTGTCAGCA---ACGCCAAGCT-CCAGAGGACGTCCGCGACGAGCCTCACCTGTT
CTCCTCCTGTTTAGAGGTAGAATTGCCACCTGGTGAGCGGTGTGCGGGCTGCCGTCTCTA
TCAGACGCGTTATGGCACGCCGGCTGCCCAAGCCCACCCTCCAGGGGAGGCTGGAGGCGG
ATTTTCCAGACAGTCCCCTGCTTCCTAAATTTCAAGAGCTGAACCAGAATAATCTCCCCA
ATGATGTTTTTCGGGAGGCTCAAAGGAGTTACCTGGTATTTCTGACGTCCCAGTTCTGCT
ACGAAGAGTACGTGCAGAGGACTTTTGGGGTGCCTCGGCGCCAACGCGCCATAGACAAGA
GGCAGAGAGCCAGT
>MG298893.1:48832-49437 Human gammaherpesvirus 4 isolate JM_NPC_bru_L4, partial genome ; 
TGGGCTGCCAGAGGCTGGCTGAGCCACCGAG-CGCCCGCTCGGGCTGGCGGCCCCGAATC
CGGGCAGTGCTGCCGCACAACGCGGCCTACGAGCTTGACTGTGGCTCCCGCCTCTTGGAT
GCCATCATCCCCTGCTTGGGACCCGACCGCACTTGCATGCGGCCGGTGGTCCTGCGGGGG
GTGACGGTCAG---GCAGCTCTTGTATTTAACTTTGCGGACAGAGGCCAGAGCCGTTTGC
TCCATCTGTCAGCA---ACGCCAAGCT-CCAGAGGACGCCCGCGACGAGCCTCACCTGTT
CTCCTCCTGTTTAGAGGTAGAATTGCCACCTGGTGAGCGGTGTGCGGGCTGCCGTCTCTA
TCAGACGCGTTATGGCCCGCCGGCTGCCCAAGCCCACCCTCCAGGGGAGGCTGGAGGCGG
ATTTTCCAGACAGTCCCCTGCTTCCTAAATTTCAAGAGCTGAACCAGAATAATCTCCCCA
ATGATGTTTTTCGGGAGGCTCAAAGGAGTTACCTGGTATTTCTGACGTCCCAGTTCTACT
ACGAAGAGTACGTGCAGAGGACTTTTGGGGTGCCTCGGCGCCAACGCGCCATAGACAAGA
GGCAGAGAGCCAGT
>MG298843.1:48827-49432 Human gammaherpesvirus 4 isolate GK_RUDU, partial genome ; 
TGGGCTGCCAGAGGCTGGCTGAGCCACCGAG-CGCCCGCTCGGGCTGGCGGCCCCGAATC
CGGGCAGTGCTGCCGCACAACGCGGCCTACGAGCTTGACTGTGGCTCCCGCCTCTTGGAT
GCCATCATCCCCTGCTTGGGACCCGACCGCACTTGCATGCGGCCGGTGGTCCTGCGGGGG
GTGACGGTCAG---GCAGCTCCTGTATTTAACTTTGCGGTCAGAGGCCAGAGCCGTTTGC
TCCATCTGTCAGCA---ACGCCAAGCT-CCAGAGGACGCCCGCGACGAGCCTCACCTGTT
CTCCTCCTGTTTAGAGGTAGAATTGCCACCTGGTGAGCGGTGTGCGGGCTGCCGTCTCTA
TCAGACGCGTTATGGCACGCCGGCTGCCCAAGCCCACCCTCCAGGGGAGGCTGGAGGCGG
ATTTTCCAGACAGTCCCCTGCTTCCTAAATTTCAAGAGCTGAACCAGAATAATCTCCCCA
ATGATGTTTTTCGGGAGGCTCAAAGGAGTTACCTGGTATTTCTGACGTCCCAGTTCTGCT
ACGAAGAGTACGTGCAGAGGACTTTTGGGGTGCCTCGGCGCCAACGCGCCATAGACAAGA
GGCAGAGAGCCAGT
>MK540467.1:48856-49461 Human gammaherpesvirus 4 isolate NPCT112, complete genome ; 
TGGGCTGCCAGAGGCTGGCTGAGCCACCGAG-CGCCCGCTCGGGCTGGCAGCCCCGAATC
CGGGCGGTGCTGCCGCACAACGCGGCCTATGAGCTCGACCGTGGCTCCCGCCTCTTGGAT
GCCATCATCCCCTGCTTGGGACCCGACCGCACATGCATGCGGCCGGTGGTCCTGCGGGGG
GTGACGGTCAG---GCAGCTCCTGTATTTAACTTTGCGGACAGAGGCCAGAGCCGTTTGC
TCCATCTGTCAGCA---ACGCCAAGCT-CCAGAGGACGCCCGCGACGAGCCTCACCTGTT
CTCCTCCTGTTTAGAGGTAGAATTGCCACCTGGTGAGCGGTGTGCGGGCTGCCGTCTCTA
TCAGACGCGTTATGGCACGCCGGCTGCCCGAGCCCACCCTCCAGGGGAGGCTGGAGGCGG
ATTTTCCAGACAGTCCCCTGCTTCCTAAATTTCAAGAGCTGAACCAGAATAATCTCCCCA
ATGATGTTTTTCGGGAGGCTCAAAGGAGTTACCTGGTATTTCTGACGTCCCAGTTCTGCT
ACGAAGAGTACGTGCAGAGGACTTTTGGGGTGCCTCGGCGCCAACGCGCCATAGACAAGA
GGCAGAGAGCCAGT
>MG298857.1:48863-49468 Human gammaherpesvirus 4 isolate IMS_Saliva_31, partial genome ; 
TGGGCTGCCAGAGGCTGGCTGAGCCACCGAG-CGCCCGCTCGGGCTGGCGGCCCCGAATC
CGGGCAGTGCTGCCGCACAACGCGGCCTACGAGCTTGACTGTGGCTCCTGCCTCTTGGAT
GCCATCATCCCCTGCTTGGGACCCGACCGCACTTGCATGCGGCCGGTGGTCCTGCGGGGG
GTGACGGTCAG---GCAGCTCCTGTATTTAACTTTGCGGACAGAGGCCAGAGCCGTTTGC
TCCATCTGTCAGCA---ACGCCAAGCT-CCAGAGGACGCCCGCGACGAGCCTCACCTGTT
CTCCTCCTGTTTAGAGGTAGAATTGCCACCTGGTGAGCGGTGTGCGGGCTGCCATCTCTA
TCAGACGCGTTATGGCACGCCGGCTGCCCAAGCCCACCCTCCAGGGGAGGCTGGAGGCGG
ATTTTCCAGACAGTCCCCTGCTTCCTAAATTTCAAGAGCTGAACCAGAATAATCTCCCCA
ATGATGTTTTTCGGGAGGCTCAAAGGAGTTACCTGGTATTTCTGACGTCCCAGTTCTGCT
ACGAAGAGTACGTGCAGAGGACTTTTGGGGTGCCTCGGCGCCAACGCGCCATAGACAAGA
GGCAGAGAGCCAGT
>MK540402.1:48856-49461 Human gammaherpesvirus 4 isolate NPCT049, complete genome ; MK540378.1:48856-49461 Human gammaherpesvirus 4 isolate NPCT021, complete genome ; MH144216.1:47497-48102 Human gammaherpesvirus 4 isolat
TGGGCTGCCAGAGGCTGGCTGAGCCACCGAG-CGCCCGCTCGGGCTGGCGGCCCCGAATC
CGGGCAGTGCTGCCGCACAACGCGGCCTACGAGCTCGACTGTGGCTCCCGCCTCTTGGAT
GCCATCATCCCCTGCTTGGGACCCGACCGCACTTGCATGCGGCCGGTGGTCCTGCAGGGG
GTGACGGTCAG---GCAGCTCCTGTATTTAACTTTGCGGACAGAGGCCAGAGCCGTTTGC
TCCATCTGTCAGCA---ACGCCAAGCT-CCAAAGGACGCCCGCGACGAGCCTCACCTGTT
CTCCTCCTGTTTAGAGGTAGAATTGCCACCTGGTGAGCGGTGTGCGGGCTGCCGTCTCTA
TCAGACGCGTTATGGCACGCCGGCTGCCCAAGCCCACCCTCCAGGGGAGGCTGGAGGCGG
ATTTTCCAGACAGTCCCCTGCTTCCTAAATTTCAAGAGCTGAACCAGAATAATCTCCCCA
ATGATGTTTTTCGGGAGGCTCAAAGGAGTTACCTGGTATTTCTGACATCCCAGTTCTGCT
ACGAAGAGTACGTGCAGAGGACTTTTGGGGTGCCTCGGCGCCAACGCGCCATAGACAAGA
GGCAGAGAGCCAGT
>KR063342.1:48864-49467 Human herpesvirus 4 strain H03753A, partial genome ; 
--GGCTGCCAGAGGCTGGCTGAGCCACCGAG-CGCCCGCCCGGGCTGGCAGCCCCGAATC
CGGGCAGTGCTGCCGCACAACGCGGCCTACGAGCTCGACCGTGGCTCCCGCCTCTTGGAT
GCCATCATCCCCTGCTTGGGACCCGACCGCACTTGCATGCGGCCGGTGGTCCTGCGGGGG
GTGACGGTCAG---GCAGCTCCTGTATTTAACTTTGCGGACAGAGGCCAGAGCCGTTTGC
TCCATCTGTCAGCA---ACGCCAAGCT-CCAGAGGACGCCCGCGACGAGCCTCACCTGTT
CTCCTCCTGTTTAGAGGTAGAATTGCCACCTGGTGAGCGGTGTGCGGGCTGCCGTCTCTA
TCAGACGCGTTATGGCACGCCGGCTGCCCAAGCCCACCCTCCAGGGGAGGCTGGAGGCGG
ATTTTCCAGACAGTCCCCTGCTTCCTAAATTTCAAGAGCTGAACCAGAATAATCTCCCCA
ATGATGTTTTTCGGGAGGCTCAAAGGAGTTACCTGGTATTTCTGACGTCCCAGTTCTGCT
ACGAAGAGTACGTGCAGAGGACTTTTGGGGTGCCTCGGCGCCAACGCGCCATAGACAAGA
GGCAGCGAGCCAGT
>MH590391.1:48687-49292 Human gammaherpesvirus 4 isolate HKHD22, partial genome ; 
TGGGCTGCCAGAGGCTGGCTGAGCCACCGAG-CGCCCGCTCGGGCTGGCGGCCCCGAATC
CGGGCAGTGCTGCCGCACAACGCGGCCTACGAGCTTGACTGTGGCTCCCGCCTCTTGGAT
GCCATCATCCCCTGCTTGGGACCCGACCGCACTTGCATGCGGCCGGTGGTCCTGCGGGGG
GTGACGGTCAG---GCAGCTCTTGTATTTAACTTTGCGGACAGAGGCCAGAACCGTTTGC
TCCATCTGTCAGCA---ACGCCAAGCT-CCAGAGGACGCCCGCGACGAGCCTCACCTGTT
CTCCTCCTGTTTAGAGGTAGAATTGCCACCTGGTGAGCGGTGTGCGGGCTGCCGTCTCTA
TCAGACGCGTTATGGCCCGCCGGCTGCCCAAGCCCACCCTCCAGGGGAGGCTGGAGGCGG
ATTTTCCAGACAGTCCCCTGCTTCCTAAATTTCAAGAGCTGAACCAGAATAATCTCCCTA
ATGATGTTTTTCGGGAGGCTCAAAGGAGTTACCTGGTATTTCTGACGTCCCAGTTCTGCT
ACGAAGAGTACGTGCAGAGGACTTTTGGGGTGCCTCGGCGCCAACGCGCCATAGACAAGA
GGCAGAGAGCCAGT
>MH590485.1:48976-49581 Human gammaherpesvirus 4 isolate HKHD116, partial genome ; 
TGGGCTTCCAGAGGCTGGCTGAGCCACCGAG-CGCCCGCTCGGGCTGGCAGCCCCGAATC
CGGGCGGTGCTGCCGCACAACGCGGCCTATGAGCTCGACCGTGGCTCCCGCCTCTTGGAT
GCCATCATCCCCTGCTTGGGACCCGACCGCACATGCATGCGGCCGGTGGTCCTGCGGGGG
GTGACGGTCAG---GCAGCTCCTGTATTTAACTTTGCGGACAGAGGCCAGAGCCGTTTGC
TCCATCTGTCAGCA---ACGCCAAGCT-CCAGAGGGCGCCCGCGACGAGCCTCACCTGTT
CTCCTCCTGTTTAGAGGTAGAATTGCCACCTGGTGAGCGGTGTGCGGGCTGCCGTCTCTA
TCAGACGCGTTATGGCACGCCGGCTGCCCAAGCCCACCCTCCAGGGGAGGCTGGAGGCGG
ATTTTCCAGACAGTCCCCTGCTTCCTAAATTTCAAGAGCTGAACCAGAATAATCTCCCCA
ATGATGTTTTTCGGGAGGCTCAAAGGAGTTACCTGGTATTTCTGACGTCCCAGTTCTGCT
ACGAAGAGTACGTGCAGAGGACTTTTGGGGTGCCTCGGCGCCAACGCGCCATAGACAAGA
GGCAGAGAGCCAGT
>MG298903.1:48669-49272 Human gammaherpesvirus 4 isolate JWBL121B, partial genome ; MG298838.1:48793-49396 Human gammaherpesvirus 4 isolate GK_BL72, partial genome ; KP968261.1:48873-49476 Human herpesvirus 4 strain HU113
--GGCTGCCAGAGGCTGGCTGAGCCACCGAG-CGCCCGCTCGGGCTGGCAGCCCCGAATC
CGGGCAGTGCTGCCGCACAACGCGGCCTACGAGCTCGACCGTGGCTCCCGCCTCTTGGAT
GCCATCATCCCCTGCTTGGGACCCGACCGCACTTGCATGCGGCCGGTGGTCCTGCGGGGG
GTGACGGTCAG---GCAGCTCCTGTATTTAACTTTGCGGACAGAGGCCAGAGCCGTTTGC
TCCATCTGTCAGCA---ACGCCAAGCT-CCAGAGGACGCCCGCGACGAGCCTCACCTGTT
CTCCTCCTGTTTAGAGGTAGAATTGCCACCTGGTGAGCGGTGTGCGGGCTGCCGTCTCTA
TCAGACGCGTTATGGCACGCCGGCTGCCCAAGCCCACCCTCCAGGGGAGGCTGGAGGCGG
ATTTTCCAGACAGTCCCCTGCTTCCTAAATTTCAAGAGCTGAACCAGAATAATCTCCCCA
ATGATGTTTTTCGGGAGGCTCAAAGGAGTTACCTGGTATTTCTGACGTCCCAGTTCTGCT
ACGAAGAGTACGTGCAGAGGACTTTTGGGGTGCCTCGGCGCCAACGCGCCATAGACAAGA
GGCAGCGAGCCAGT
>MH590554.1:48855-49460 Human gammaherpesvirus 4 isolate HKNPC43, partial genome ; MH590507.1:48186-48791 Human gammaherpesvirus 4 isolate HKHD138, partial genome ; MH590405.1:49087-49692 Human gammaherpesvirus 4 isolate 
TGGGCTGCCAGAGGCTGGCTGAGCCACCGAG-CGCCCGCTCGGGCTGGCGGCCCCGAATC
CGGGCAGTGCTGCCGCACAACGCGGCCTACGAGCTTGACTGTGGCTCCCGCCTCTTGGAT
GCCATCATCCCCTGCTTGGGACCCGACCGCACTTGCATGCGGCCGGTGGTCCTGCGGGGG
GTGACGGTCAG---GCAGCTCTTGTATTTAACTTTGCGGACAGAGGCCAGAACCGTTTGC
TCCATCTGTCAGCA---ACGCCAAGCT-CCAGAGGACGCCCGCGACGAGCCTCACCTGTT
CTCCTCCTGTTTAGAGGTAGAATTGCCACCTGGTGAGCGGTGTGCGGGCTGCCGTCTCTA
TCAGACGCGTTATGGCCCGCCGGCTGCCCAAGCCCACCCTCCAGGGGAGGCTGGAGGCGG
ATTTTCCAGACAGTCCCCTGCTTCCTAAATTTCAAGAGCTGAACCAGAATAATCTCCCCA
ATGATGTTTTTCGGGAGGCTCAAAGGAGTTACCTGGTATTTCTGACGTCCCAGTTCTGCT
ACGAAGAGTACGTGCAGAGGACTTTTGGGGTGCCTCGGCGCCAACGCGCCATAGACAAGA
GGCAGAGAGCCAGT
>AB828190.1:49533-50138 Human herpesvirus 4 DNA, complete genome, strain: 1 LGY-C666-1 ; 
TGGGCTGCCAGAGGCTGGCTGAGCCACCGAG-CGCCCGCTCGGGCTGGCAGCCCCGAATC
CGGGCAGTGCTGCCGCACAACGCGGCCTATGAGCTCGACCGTGGCTCCCGCCTCTTGGAT
GCCATCATCCCCTGCTTGGGACCCGACCGCACTTGCATGCGGCCGGTGGTCCTGCGGGGG
GTGACGGTCAG---GCAGCTCCTGTATTTAACTTTGCGGACAGAGGCCAGAGCCGTTTGC
TCCATCTGTCAGCA---ACGCCAAGCT-CCAGAGGACGCCCGCGACGAGCCTCACCTGTT
CTCCTCCTGTTTAGAGGTAGAATTGCCACCTGGTGAGCGGTGTGCGGGCTGCCGTCTCTA
TCAGACGCGTTATGGCACGCCGGCTGCCCAAGCCCACCCTCCAGGGGAGGCTGGAGGCGG
ATTTTCCAGACAGTCCCCTGCTTCCTAAATTTCAAGAGCTGAACCAGAATAATCTCCCCA
ATGATGTTTTTCGGGAGGCTCAAAGGAGTTACCTGGTATTTCTGACGTCCCAGTTCTGCT
ACGAAGAGTACGTGCAGAGGACTTTTGGGGTGCCTCGGCGCCAACGCGCCATAGACAAGA
GGCAGAGAGCCAGT
>MH144221.1:47547-48152 Human gammaherpesvirus 4 isolate NKTCL-SG10, partial genome ; 
TGGGCTGCCAGAGGCTGGCTGAGCCACCGAG-CGCCCGCTCGGGCTGGCGGCCCCGAATC
CGGGCAGTGCTGCCGCACAACGCGGCCTACGAGCTTGACTGTGGCTCCCGCCTCTTGGAT
GCCATCATCCCCTGCTTGGGACCCGACCGCACTTGCATGCGGCCGGTGGTCCTGCGGGGG
GTGACGGTCAG---GCAGCTCTTGTATTTAACTTTGCGGACAGAGGCCAGAGCCGTTTGC
TCCATCTGTCAGCA---ATGCCAAGCT-CCAGAGGACGCCCGCGACGAGCCTCACCTGTT
CTCCTCCTGTTTAGAGGTAGAATTGCCACCTGGTGAGCGGTGTGCGGGCTGCCGTCTCTA
TCAGACGCGTTATGGCCCGCCGGCTGCCCAAGCCCACCCTCCAGGGGAGGCTGGAGGCGG
ATTTTCCAGACAGTCCCCTGCTTCCTAAATTTCAAGAGCTGAACCAGAATAATCTCCCCA
ATGATGTTTTTCGGGAGGCTCAAAGAAGTTACCTGGTATTTCTGACGTCCCAGTTCTGCT
ACGAAGAGTACGTGCAGAGGACTTTTGGGGTGCCTCGGCGCCAACGCGCCATAGACAAGA
GGCAGAGAGCCAGT
>MK540341.1:48856-49461 Human gammaherpesvirus 4 isolate NPCS031, complete genome ; MK540307.1:48856-49461 Human gammaherpesvirus 4 isolate NKLT007, complete genome ; MK540288.1:48856-49461 Human gammaherpesvirus 4 isolat
TGGGCTGCCAGAGGCTGGCTGAGCCACCGAG-CGCCCGCTCGGGCTGGCGGCCCCGAATC
CGGGCAGTGCTGCCGCACAACGCGGCCTACGAGCTCGACTGTGGCTCCCGCCTCTTGGAT
GCCATCATCCCCTGCTTGGGACCTGACCGCACTTGCATGCGGCCGGTGGTCCTGCGGGGG
GTGACGGTCAG---GCAGCTCCTGTATTTAACTTTGCGGACAGAGGCCAGAGCCGTTTGC
TCCATCTGTCAGCA---ACGCCAAGCT-CCAGAGGACGTCCGCGACGAGCCTTACCTGTT
CTCCTCCTGTTTAGAGGTAGAATTGCCACCTGGTGAGCGGTGTGCGGGCTGCCGTCTCTA
TCAGACGCGTTATGGCACGCCGGCTGCCCAAGCCCACCCTCCAGGGGAGGCTGGAGGCGG
ATTTTCCAGACAGTCCCCTGCTTCCTAAATTTCAAGAGCTGAACCAGAATAATCTCCCCA
ATGATGTTTTTCGGGAGGCTCAAAGGAGTTACCTGGTATTTCTGACGTCCCAGTTCTGCT
ACGAAGAGTACGTGCAGAGGACTTTTGGGGTGCCTCGGCGCCAACGCGCCATAGACAAGA
GGCAGCGAGCCAGT
>MK540466.1:48856-49461 Human gammaherpesvirus 4 isolate NPCT111, complete genome ; MK540464.1:48856-49461 Human gammaherpesvirus 4 isolate NPCT109, complete genome ; MK540461.1:48856-49461 Human gammaherpesvirus 4 isolat
TGGGCTGCCAGAGGCTGGCTGAGCCACCGAG-CGCCCGCTCGGGCTGGCGGCCCCGAATC
CGGGCAGTGCTGCCGCACAACGCGGCCTACGAGCTCGACTGTGGCTCCCGCCTCTTGGAT
GCCATCATCCCCTGCTTGGGACCCGACCGCACTTGCATGCGGCCGGTGGTCCTGCGGGGG
GTGACGGTCAG---GCAGCTCCTGTATTTAACTTTGCGGACAGAAGCCAGAGCCGTTTGC
TCCATCTGTCAGCA---ACGCCAAGCT-CCAGAGGACGCCCGCGACGAGCCTCACCTGTT
CTCCTCCTGTTTAGAGGTAGAATTGCCACCTGGTGAGCGGTGTGCGGGCTGCCGTCTCTA
TCAGACGCGTTATGGCACGCCGGCTGCCCAAGCCCACCCTCCAGGGGAGGCTGGAGGCGG
ATTTTCCAGACAGTCCCCTGCTTCCTAAATTTCAAGAGCTGAACCAGAATAATCTCCCTA
ATGATGTTTTTCGGGAGGCTCAAAGGAGTTACCTGGTATTTCTGACGTCCCAGTTCTGCT
ACGAAGAGTACGTGCAGAGGACTTTTGGGGTGCCTCGGCGCCAACGCGCCATAGACAAGA
GGCAGAGAGCCAGT
>LN827574.1:48831-49436 Human herpesvirus 4 genome assembly sLCL-1.09, segment : I ; 
TGGGCTGCCAGAGGCTGGCTGAGCCACCGAG-CGCCCGCTCGGGCTGGCGGCCCCGAATC
CGGGCAGTGCTGCCGCACAACGCGGCCTACGAGCTCGACCGTGGCTCCCGCCTCTTGGAT
GCCATCATCCCCTGCTTGGGACCCGACCGCACTTGCATGCGGCCGGTGGTCCTGCGGGGG
GTGACGGTCAG---GCAGCTCCTGTATTTAACTTTGCGGACAGAGGCCAGAGCCGTTTGC
TCCATCTGTCAGCA---ACACCAAGCT-CCAGAGGACGCCCGCGACGAGCCTCACCTGTT
CTCCTCCTGTTTAGAGGTAGAATTGCCACCTGGTGAGCGGTGTGCGGGCTGCCGTCTCTA
TCAGACGCGTTATGGCACGCCGGCTGCCCAAGCCCACCCTCCAGGGGAGGCTGGAGGCGG
ATTTTCCAGACAGTCCCCTGCTTCCTAAATTTCAAGAGCTGAACCAGAATAATCTCCCCA
ATGATGTTTTTCGGGAGGCTCAAAGAAGTTACCTGGTATTTCTGACATCCCAGTTCTGCT
ACGAAGAGTACGTGCAGAGGACTTTTGGGGTGCCTCGGCGCCAACGCGCCATAGACAAGA
GGCAGAGAGCCAGT
>MH144219.1:47846-48451 Human gammaherpesvirus 4 isolate NKTCL-SG08, partial genome ; MG298920.1:48698-49303 Human gammaherpesvirus 4 isolate IMS_Saliva_187_BWA, complete genome ; MG298864.1:48850-49455 Human gammaherpesv
TGGGCTGCCAGAGGCTGGCTGAGCCACCGAG-CGCCCGCTCGGGCTGGCGGCCCCGAATC
CGGGCAGTGCTGCCGCACAACGCGGCCTACGAGCTTGACTGTGGCTCCTGCCTCTTGGAT
GCCATCATCCCCTGCTTGGGACCCGACCGCACTTGCATGCGGCCGGTGGTCCTGCGGGGG
GTGACGGTCAG---GCAGCTCCTGTATTTAACTTTGCGGACAGAGGCCAGAGCCGTTTGC
TCCATCTGTCAGCA---ACGCCAAGCT-CCAGAGGACGCCCGCGACGAGCCTCACCTGTT
CTCCTCCTGTTTAGAGGTAGAATTGCCACCTGGTGAGCGGTGTGCGGGCTGCCGTCTCTA
TCAGACGCGTTATGGCACGCCGGCTGCCCAAGCCCACCCTCCAGGGGAGGCTGGAGGCGG
ATTTTCCAGACAGTCCCCTGCTTCCTAAATTTCAAGAGCTGAACCAGAATAATCTCCCCA
ATGATGTTTTTCGGGAGGCTCAAAGGAGTTACCTGGTATTTCTGACGTCCCAGTTCTGCT
ACGAAGAGTACGTGCAGAGGACTTTTGGGGTGCCTCGGCGCCAACGCGCCATAGACAAGA
GGCAGAGAGCCAGT
>AY037858.1:42727-43332 Cercopithicine herpesvirus 15 strain LCL8664, complete genome ; 
TGGGCTGCCTGAGGCTGGCAGAGCCCCCCAG-CGCCCGCTCGGGCTGGCAGCCGCGGATC
CGGGCGGTGCTGCCGCACAACGCGGCCTACGAGTTGGATCGTGGCTCGCGCCTCCTGGAC
GCCATTGTCCCCTGCCTCGGCCCCTCCCGCACCTGCATGAGGCCGGTGGTCTTGCGGGGG
GTGACGGTCAG---GCAGCTCCTGTATTTAACTTTGCGGGCCGACGCTAGGGCCGTCTGT
CCCGGCTGTCAGCAGCGGCGCCAAGCT-CCGGAGGACTCCCGCGACGAGGCCCATCCTCT
CTCCTCCTGTTTAGAGGTAGAATTGCCGCCGGGTGAGAGGTGCGAGGGCTGCCGTCTCTA
TCACGCGCGGTATGGCACGCCGGCTGCCCAAGCCCACCCTCCAGGGGAGGCTGGAGGCGG
ATTTTCAGGACAGCCCCCTGCTTCCTAAATTTCAAGAGCTGCAGCAGGGCAATCTCCCCA
ACGACGTTTTCCGGGAGGCTCAGAGGAGCTACCTGGCCTTTCTGACGGCCCAGTCCTGCT
ACGAGGAGTACGTGCAGCGGACCTTTGGGGTGCCTCGGCGCCAGCGCGGCCTGGACAAGA
GGCAGCGGGCC---
>MK540399.1:48856-49461 Human gammaherpesvirus 4 isolate NPCT046, complete genome ; MK540325.1:48856-49461 Human gammaherpesvirus 4 isolate NPCS013, complete genome ; MH590555.1:48852-49457 Human gammaherpesvirus 4 isolat
TGGGCTGCCAGAGGCTGGCTGAGCCACCGAG-CGCCCGCTCGGGCTGGCGGCCCCGAATC
CGGGCAGTGCTGCCGCACAACGCGGCCTACGAGCTCGACTGTGGCTCCCGCCTCTTGGAT
GCCATCATCCCCTGCTTGGGACCCGACCGCACTTGCATGCGGCCGGTGGTCCTGCGGGGG
GTGACGGTCAG---GCAGCTCCTGTATTTAACTTTGCGGACAGAGGCCAGAGCCGTTTGC
TCCATCTGTCAGCA---ACGCCAAGCT-CCAGAGGACGTCCGCGACGAGCCTCACCTGTT
CTCCTCCTGTTTAGAGGTAGAATTGCCACCTGGTGAGCGGTGTGCGGGCTGCCGTCTCTA
TCAGACGCGTTATGGCACGCCGGCTGCCCAAGCCCACCCTCCAGGGGAGGCTGGAGGCGG
ATTTTCCAGACAGTCCCCTGCTTCCTAAATTTCAAGAGCTGAACCAGAATAATCTCCCCA
ATGATGTTTTTCGGGAGGCTCAAAGGAGTTACCTGGTATTTCTGACGTCCCAGTTCTGCT
ACGAAGAGTACGTGCAGAGGACTTTTGGGGTGCCTCGGCGCCAACGCGCCATAGACAAAA
GGCAGAGAGCCAGT
>MH590381.1:48863-49468 Human gammaherpesvirus 4 isolate HKHD12, partial genome ; 
TGGGCTGCCAGAGGCTGGCTGAGCCACCGAG-TGCCCGCTCGGGCTGGCGGCCCCGAATC
CGGGCAGTGCTGCCGCACAACGCGGCCTACGAGCTCGACTGTGGCTCCCGCCTCTTGGAT
GCCATCATCCCCTGCTTGGGACCCGACCGCACTTGCATGCGGCCGGTGGTCCTGCAGGGG
GTGACGGTCAG---GCAGCTCCTGTATTTAACTTTGCGGACAGAGGCCAGAGCCGTTTGC
TCCATCTGTCAGCA---ACGCCAAGCT-CCAAAGGACGCCCGCGACGAGCCTCACCTGTT
CTCCTCCTGTTTAGAGGTAGAATTGCCACCTGGTGAGCGGTGTGCGGGCTGCCGTCTCTA
TCAGACGCGTTATGGCACGCCGGCTGCCCAAGCCCACCCTCCAGGGGAGGCTGGAGGCGG
ATTTTCCAGACAGTCCCCTGCTTCCTAAATTTCAAGAGCTGAACCAGAATAATCTCCCCA
ATGATGTTTTTCGGGAGGCTCAAAGGAGTTACCTGGTATTTCTGACATCCCAGTTCTGCT
ACGAAGAGTACGTGCAGAGGACTTTTGGGGTGCCTCGGCGCCAACGCGCCATAGACAAGA
GGCAGAGAGCCAGT
>AP019115.1:45712-46315 Human gammaherpesvirus 4 UPN27_PBMC DNA, nearly complete genome ; 
TGGGCTTCCAGAGGCTGGCTGAGCCACCGAG-CGCCCGCTCGGGCTGGCAGCCCCGAATC
CGGGCGGTGCTGCCGCACAACGCGGCCTATGAGCTCGACCGTGGCTCCCGCCTCTTGGAT
GCCATCATCCCCTGCTTGGGACCCGACCGCACATGCATGCGGCCGGTGGTCCTGCGGGGG
GTGACGGTCAG---GCAGCTCCTGTATTTAACTTTGCGGACAGAGGCCAGAGCCGTTTGC
TCCATCTGTCAGCA---ACGCCAAGCT-CCAGAGGACGCCCGCGACGAGCCTCACCTGTT
CTCCTCCTGTTTAGAGGTAGAATTGCCACCTGGTGAGCGGTGTGCGGGCTGCCGTCTCTA
TCAGACGCGTTATGGCACGCCGGCTGCCCAAGCCCACCCTCCAGGGGAGGCTGGAGGCGG
ATTTTCCAGACAGTCCCCTGCTTCCTAAATTTCAAGAGCTGAACCAGAATAATCTCCCCA
ATGATGTTTTTCGGGAGGCTCAAAGGAGTTACCTGGTATTTCTGACGTCCCAGTTCTGCT
ACGAAGAGTACGTGCAGAGGACTTTTGGGGTGCCTCGGCGCCAACGCGCCATAGACAAGA
GGCAGAGAGCCA--
>MG298886.1:48628-49233 Human gammaherpesvirus 4 isolate JM_NPC_bru_38, partial genome ; 
TGGGCTGCCAGAGGCTGGCTGAGCCACCGAG-CGCCCGCTCGGGCTGGCGGCCCCGAATC
CGGGCAGTGCTGCCGCACAACGCGGCCTACGAGCTTGACTGTGGCTCCCGCCTCTTGGAT
GCCATCATCCCCTGCTTGGGACCCGACCGCACTTGCATGCGGCCCGTGGTCCTGCGGGGG
GTGACGGTCAG---GCAGCTCTTGTATTTAACTTTGCGGACAGAGGCCAGAGCCGTTTGC
TCCATCTGTCAGCA---ACGCCAAGCT-CCAGAGGACGCCCGCGACGAGCCTCACCTGTT
CTCCTCCTGTTTAGAGGTAGAATTGCCACCTGGTGAGCGGTGTGCGGGCTGCCGTCTCTA
TCAGACGCGTTATGGCCCGCCGGCTGCCCAAGCCCACCCTCCAGGGGAGGCTGGAGGCGG
ATTTTCCAGACAGTCCCCTGCTTCCTAAATTTCAAGAGCTGAACCAGAATAATCTCCCCA
ATGATGTTTTTCGGGAGGCTCAAAGGAGTTACCTGGTATTTCTGACGTCCCAGTTCTGCT
ACGAAGAGTACGTGCAGAGGACTTTTGGGGTGCCTCGGCGCCAACGCGCCATAGACAAGA
GGCAGAGAGCCAGT
>MG298926.1:48735-49340 Human gammaherpesvirus 4 isolate JC_039_BWA, complete genome ; 
TGGGCTGCCAGAGGCTGGCTGAGCCACCGAG-CGCCCGCTCGGGCTGGCGGCCCCGAATC
CGGGCAGTGCTGCCGCACAACGCGGCCTACGAGCTCGACCGTGGCTCCCGCCTCTTGGAT
GCCATCATCCCCTGCTTGGGACCCGACCGCACTTGCATGCGGCCGGTGGTCCTGCGGGGG
GTGACGGTCAG---GCAGCTCCTGTATTTAACTTTGCGGACAGAGGTTAGAGCCGTTTGC
TCCATCTGTCAGCA---ACGCCAAGCT-CCAGAGGACGCCCGCGACGAGCCTCACCTGTT
CTCCTCCTGTTTAGAGGTAGAATTGCCACCTGGTGAGCGGTGTGCGGGCTGCCGTCTCTA
TCAGACGCGTTATGGCACGCCGGCTGCCCAAGCCCACCCTCCAGGGGAGGCTGGAGGCGG
ATTTTCCAGACAGTCCCCTGCTTCCTAAATTTCAAGAGCTGAACCAGAATAATCTCCCCA
ATGATGTTTTTCGGGAGGCTCAAAGAAGTTACCTGGTATTTCTGACATCCCAGTTCTGCT
ACGAAGAGTACGTGCAGAGGACTTTTGGGGTGCCTCGGCGCCAACGCGCCATAGACAAGA
GGCAGAGAGCCAGT
>KF717093.1:48867-49472 Human herpesvirus 4 strain Raji, complete genome ; 
TGGGCTGCCAGAGGCTGGCTGAGCCACCGAG-CGCCCGCTCGGGCTGGCGGCCCCGAATC
CGGGCAGTGCTGCCGCACAACGCGGCCTACGAGCTTGACTGTGGCTCCCGCCTCTTGGAT
GCCATCATCCCCTGCTTGGGACCCGACCGCACTTGCATGCGGCCGGTGGTCCTGCGGGGG
GTGACGGTCAG---GCAGCTCCTGTATTTAACTTTGCGGGCAGAGGCCAGAGCCGTTTGC
TCCATCTGTCAGCA---ACGCCAAGCT-CCAGAGGACGCCCGCGACGAGCCTCACCTGTT
CTCCTCCTGTTTAGAGGTAGAATTGCCACCTGGTGAGCGGTGTGCGGGCTGCCGTCTCTA
TCAGACGCGTTATGGCACGCCGGCTGCCCAAGCCCACCCTCCAGGGGAGGCTGGAGGCGG
ATTTTCCAGACAGTCCCCTGCTTCCTAAATTTCAAGAGCTGAACCAGAATAATCTCCCCA
ATGATGTTTTTCGGGAGGCTCAAAGGAGTTACCTGGTATTTCTGACGTCCCAGTTCTGCT
ACGAAGAGTACGTGCAGAGGACTTTTGGGGTGCCTCGGCGCCAACGCGCCATAGACAAGA
GGCAGAGAGCCAGT
>MK540259.1:48856-49461 Human gammaherpesvirus 4 isolate HLT005, complete genome ; MG298914.1:48790-49395 Human gammaherpesvirus 4 isolate RK_LCL_L3, partial genome ; MG298911.1:48882-49487 Human gammaherpesvirus 4 isolat
TGGGCTGCCAGAGGCTGGCTGAGCCACCGAG-CGCCCGCTCGGGCTGGCGGCCCCGAATC
CGGGCAGTGCTGCCGCACAACGCGGCCTACGAGCTCGACTGTGGCTCCCGCCTCTTGGAT
GCCATCATCCCCTGCTTGGGACCCGACCGCACTTGCATGCGGCCGGTGGTCCTGCAGGGG
GTGACGGTCAG---GCAGCTCCTGTATTTAACTTTGCGGACAGAGGCCAGAGCCGTTTGC
TCCATCTGTCAGCA---ACGCCAAGCT-CCAGAGGACGCCCGCGACGAGCCTCACCTGTT
CTCCTCCTGTTTAGAGGTAGAATTGCCACCTGGTGAGCGGTGTGCGGGCTGCCGTCTCTA
TCAGACGCGTTATGGCACGCCGGCTGCCCAAGCCCACCCTCCAGGGGAGGCTGGAGGCGG
ATTTTCCAGACAGTCCCCTGCTTCCTAAATTTCAAGAGCTGAACCAGAATAATCTCCCCA
ATGATGTTTTTCGGGAGGCTCAAAGGAGTTACCTGGTATTTCTGACATCCCAGTTCTGCT
ACGAAGAGTACGTGCAGAGGACTTTTGGGGTGCCTCGGCGCCAACGCGCCATAGACAAGA
GGCAGAGAGCCAGT
>LN827576.1:49002-49607 Human herpesvirus 4 genome assembly sLCL-IS1.20, segment : I ; 
TGGGCTGCCAGAGGCTGGCTGAGCCACCGAA-CGCCCGCTCGGGCTGGCGGCCCCGAATC
CGGGCGGTGCTGCCGCACAACGCGGCCTACGAGCTCGACCGTGGCTCCCGCCTCTTGGAT
GCCATCATCCCCTGCTTGGGACCCGACCGCACTTGCATGCGGCCGGTGGTCCTGCGGGGG
GTGACGGTCAG---GCAGCTCCTGTATTTAACTTTGCGGACAGAGGCCAGAGCCGTTTGC
TCCATCTGTCAGCA---ACGCCAAGCT-CCAGAGGACGCCCGCGACGAGCCTCACCTGTT
CTCCTCCTGTTTAGAGGTAGAATTGCCACCTGGTGAGCGGTGTGCGGGCTGCCGTCTCTA
TCAGACGCGTTATGGCACGCCGGCTGCCCAAGCCCACCCTCCAGGGGAGGCTGGAGGCGG
ATTTTCCAGACAGTCCCCTGCTTCCTAAATTTCAAGAGCTGAACCAGAATAATCTCCCCA
ATGATGTTTTTCGGGAGGCTCAAAGAAGTTACCTGGTATTTCTGACATCCCAGTTCTGCT
ACGAAGAGTACGTGCAGAGGACTTTTGGGGTGCCTCGGCGCCAACGCGCCATAGACAAGA
GGCAGAGAGCCAGT
>MG471437.1:43592-44197 Macaca arctoides gammaherpesvirus 1 isolate HVMA, partial genome ; 
TGGGCTGCCTGAGGCTGGCCGAGCCCCCCAG-CGCCCGCTCGGGCTGGCGGCCGCGGATC
CGGGCGGTGCTGCCGCACAACGCGGCCTACGAGCTGGACCGCGGCTCCCGCCTCCTGGAC
GCGATCGTCCCCTGCCTGGGCCCCGCCCGCACCTGCATGAGGCCGGTGGTCTTGCGGGGG
GTGACGGTCAG---GCAGCTCCTGTATTTAACTTTGCGGGCCGACGCCAGGGCCGTCTGT
CCCGGCTGTCAGCAGCGGCGCCAACCT-CCGGAGGACTCCCGCGACGAGACTTATCCTCT
CTCCTCCTGTTTAGAGGTAGAATTGCCGCCCGGTCAGCGGTGCGAGGGCTGCCGTCTCTA
TCACGCGCGGTATGGCGCGCCGGCTGCCCAAGCCCACCCTCCAGGGGCGGCCGGAGGCGG
ATTTTCAGGACAGCCCCCTGCTTCCTAAATTTCAAGAGCTGCAGCAGGGCAATCTCCCCA
ATGACGTTTTCCGGGAGGCTCAGAGGAGCTACCTGGCCTTTCTGACGGCCCAGTCCTGCT
ACGAGGAGTACGTGCAGCGGACTTTTGGGGTGCCTCGGCGCCAGCGTGCCCTGGACAAGA
GGCAGCGGGCC---
>KP676001.1:32705-33310 Lymphocryptovirus Macaca/pfe-lcl-E3, complete genome ; 
TGGGCTGCCTGAGGCTGGCTGAGCCCCCCAG-CGCCCGCTCGGGCTGGCAGCCGCGCATT
CGGGCGGTGCTGCCGCACAACGCGGCCTACGAGCTGGACAGCGGCTCCCGCCTCCTGGAC
GCGATCGTCCCCTGTCTGGGCCCCACCCGCACCTGCATGAGGCCGGTGGTTTTGCGGGGG
GTGACGGTCAG---GCAGCTCCTGTATTTAACTTTGCGTGCCGACGCCAGGGCCGTCTGT
TCCGGCTGTCAGCAGCGGCGCCAACCC-CCGGAGGACTCCCGCGACGAGGCTCATCCTCT
CTCCTCCTGTTTAGAGGTAGAATTGCCGCCGGGTGAGCGGTGCGAGGGCTGCCGTCTCTA
TCACGCGCGGTATGGCGCGCCGGCTGCCCAAGCCCACCCTCCAGGGGAGACTGGAGGCGG
ATTTTCAGGACAGCCCACTGCTTCCTAAATTCCAAGAGCTGCAACAGGGCAATCTCCCCA
ACGACGTTTTCCGGGAGGCTCAGAGGAGCTACCTGGTGTTTCTGACGGCCCAGTCCTGCT
ACGAGGAGTACGTGCAGCGGACCTTTGGGGTGCCTCGGCGCCAGCGCGCCCTGGACAAGA
GGCAGCGGGCC---
>MG298922.1:48880-49485 Human gammaherpesvirus 4 isolate IMS_Saliva_5_BWA, complete genome ; 
TGGGCTGCCAGAGGCTGGCTGAGCCACCGAG-CGCCCGCTCGGGCTGGCGGCCCCGAATC
CGGGCAGTGCTGCCGCACAACGCGGCCTACGAGCTCGACCGTGGCTCCCGCCTCTTGGAT
GCCATCATCCCCTGCTTGGGACCCGACCGCACTTGCATGCGGCCGGTGGTCCTGCGGGGG
GTGACAGTCAG---GCAGCTCCTGTATTTAACTTTGCGGACAGAGGCCAGAGCCGTTTGC
TCCATCTGTCAGCA---ACGCCAAGCT-CCAGAGGACGCCCGCGACGAGCCTCACCTGTT
CTCCTCCTGTTTAGAGGTAGAATTGCCACCTGGTGAGTGGTGTGCGGGCTGCCGTCTCTA
TCAGACGCGTTATGGCACGCCGGCTGCCCAAGCCCACCCTCCAGGGGAGGCTGGAGGCGG
ATTTTCCAGACAGTCCCCTGCTTCCTAAATTTCAAGAGCTGAACCAGAATAATCTCCCCA
ATGATGTTTTTCGGGAGGCTCAAAGAAGTTACCTGGTATTTCTGACATCCCAGTTCTGCT
ACGAAGAGTACGTGCAGAGGACTTTTGGGGTGCCTCGGCGCCAACGCGCCATAGACAAGA
GGCAGAGAGCCAGT
>AP019094.1:43975-44580 Human gammaherpesvirus 4 UPN24_PBMC DNA, nearly complete genome ; 
TGGGCTTCCAGAGGCTGGCTGAGCCACCGAG-CGCCCGCTCGGGCTGGCAGCCCCGAATC
CGGGCGGTGCTGCCGCACAACGCGGCCTATGAGCTCGACCGTGGCTCCCGCCTCTTGGAT
GCCATCATCCCCTGCTTGGGACCCGACCGCACATGCATGCGGCCGGTGGTCCTGCGGGGG
GTGACGGTCAG---GCAGCTCCTGTATTTAACTTTGCGGACAGAGGCCAGAGCCGTTTGC
TCCATCTGTCAGCA---ACGCCAAGCT-CCAGAGGACGCCCGCGACGAGCATCACCTGTT
CTCCTCCTGTTTAGAGGTAGAATTGCCACCTGGTGAGCGGTGTGCGGGCTGCCGTCTCTA
TCAGACGCGTTATGGCACGCCGGCTGCCCAAGCCCACCCTCCAGGGGAGGCTGGAGGCGG
ATTTTCCAGACAGTCCCCTGCTTCCTAAATTTCAAGAGCTGAACCAGAATAATCTCCCCA
ATGATGTTTTTCGGGAGGCTCAAAGGAGTTACCTGGTATTTCTGACGTCCCAGTTCTGCT
ACGAAGAGTACGTGCAGAGGACTTTTGGGGTGCCTCGGCGCCAACGCGCCATAGACAAGA
GGCAGAGAGCCAGT
>MG298831.1:48719-49324 Human gammaherpesvirus 4 isolate GK_BL16, partial genome ; KT001102.1:48841-49446 Human herpesvirus 4 strain VA, partial genome ; LN827591.1:49045-49650 Human herpesvirus 4 genome assembly sLCL-2.1
TGGGCTGCCAGAGGCTGGCTGAGCCACCGAG-CGCCCGCTCAGGCTGGCGGCCCCGAATC
CGGGCAGTGCTGCCGCACAACGCGGCCTACGAGCTTGACTGTGGCTCCTGCCTCTTGGAT
GCCATCATCCCTTGCTTGGGACCCGACCGCACTTGCATGCGGCCGGTGGTCCTGCGGGGG
GTGACGGTCAG---GCAGCTCCTGTATTTAACTTTGCGGACAGAGGCCAGAGCCGTTTGC
TCCATCTGTCAGCA---ACGCCAAGCT-CCAGAGGACGCCCGCGACGAGCCTCACCTGTT
CTCCTCCTGTTTAGAGGTAGAATTGCCACCTGGTGAGCGGTGTGCGGGCTGCCGTCTCTA
TCAGACGCGTTATGGCACGCCGGCTGCCCAAGCCCACCCTCCAGGGGAGGCTGGAGGCGG
ATTTTCCAGACAGTCCCCTGCTTCCTAAATTTCAAGAGCTGAACCAGAATAATCTCCCCA
ATGATGTTTTTCGGGAGGCTCAAAGGAGTTACCTGGTATTTCTGACGTCCCAGTTCTGCT
ACGAAGAGTACGTGCAGAGGACTTTTGGGGTGCCTCGGCGCCAACGCGCCATAGACAAGA
GGCAGAGAGCCAGT
>MH144222.1:48380-48985 Human gammaherpesvirus 4 isolate NKTCL-SG11, partial genome ; 
TGGGCTTCCAGAGGCTGGCTGAGCCACCGAG-CGCCCGCTCGGGCTGGCAGCCCCGAATC
CGGGCGGTGCTGCCGCACAACGCGGCCTATGAGCTCGACCGTGGCTCCCGCCTCTTGGAT
GCCATCATCCCCTGCTTGGGACCCGACCGCACATGCATGCGGCCGGTGGTCCTGCGGGGG
GTGACGGTCAG---GCAGCTCCTGTATTTAACTTTGCGGACAGAGGCCAGAGCCGTTTGC
TCCATCTGTCAGCA---ACGCCAAGCT-CCAGAGGACGCCCGCGACGAGCCTCACCTGTT
CTCCTCCTGTTTAGAGGTAGAATTGCCACCTGGTGAGCGGTGTGCGGGCTGCCGTCTCTA
TCAGACGCGTTATGGCACGCCGGCTGCCCAAGCCCACCCTCCAGGGGAGGCTGGAGGCGG
ATTTTCCAGACAGTCCCCTGCTTCCTAAATTTCAAGAGCTGAACCAGAATAATCTCCCCA
ATGATGTTTTTCGGGAGGCTCAAAGAAGTTACCTGGTATTTCTGACATCCCAGTTCTGCT
ACGAAGAGTACGTGCAGAGGACTTTTGGGGTGCCTCGGCGCCAACGCGCCATAGACAAGA
GGCAGAGAGCCAGT
>MG298868.1:48824-49427 Human gammaherpesvirus 4 isolate JC_037, partial genome ; KR063345.1:48873-49476 Human herpesvirus 4 strain FNR, partial genome ; 
--GGCTGCCAGAGGCTGGCTGAGCCACCGAG-CGCCCGCTCGGGCTGGCAGCCCCGAATC
CGGGCAGTGCTGCCGCACAACGCGGCCTACGAGCTCGACCGTGGCTCCCGCCTCTTGGAT
GCCATCATCCCCTGCTTGGGACCCGACCGCACTTGCATGCGGCCGGTGGTCCTGCGGGGG
GTGACGGTCAG---GCAGCTCCTGTATTTAACTTTGCGGACAGAGGCCAGAGCCGTTTGC
TCCATCTGTCAGCA---ACGCCAAGCT-CCCGAGGACGCCCGCGACGAGCCTCACCTGTT
CTCCTCCTGTTTAGAGGTAGAATTGCCACCTGGTGAGCGGTGTGCGGGCTGCCGTCTCTA
TCAGACGCGTTATGGCACGCCGGCTGCCCAAGCCCACCCTCCAGGGGAGGCTGGAGGCGG
ATTTTCCAGACAGTCCCCTGCTTCCTAAATTTCAAGAGCTGAACCAGAATAATCTCCCCA
ATGATGTTTTTCGGGAGGCTCAAAGGAGTTACCTGGTATTTCTGACGTCCCAGTTCTGCT
ACGAAGAGTACGTGCAGAGGACTTTTGGGGTGCCTCGGCGCCAACGCGCCATAGACAAGA
GGCAGCGAGCCAGT
>MH590402.1:48574-49179 Human gammaherpesvirus 4 isolate HKHD33, partial genome ; MH590372.1:44224-44829 Human gammaherpesvirus 4 isolate HKHD3, partial genome ; 
TGGGCTGCCAGAGGCTGGCTGAGCCACCGAG-CGCCCGCTCGGGCTGGCGGCCCCGAATC
CGGGCAGTGCTGCCGCACAACGCGGCCTACGAGCTTGACTGTGGCTCCCGCCTCTTGGAT
GCCATCATCCCCTGCTTGGGACCCGACCGCACTTGCATGCGGCCGGTGGTCCTGCGGGGG
GTGACGGTCAG---GCAGCTCTTGTATTTAACTTTGCGGACAGAGGCCAGAACCGTTTGC
TCCATCTGTAAGCA---ACGCCAAGCT-CCAGAGGACGCCCGCGACGAGCCTCACCTGTT
CTCCTCCTGTTTAGAGGTAGAATTGCCACCTGGTGAGCGGTGTGCGGGCTGCCGTCTCTA
TCAGACGCGTTATGGCACGCCGGCTGCCCAAGCCCACCCTCCAGGGGAGGCTGGAGGCGG
ATTTTCCAGACAGTCCCCTGCTTCCTAAATTTCAAGAGCTGAACCAGAATAATCTCCCTA
ATGATGTTTTTCGGGAGGCTCAAAGGAGTTACCTGGTATTTCTGACGTCCCAGTTCTGCT
ACGAAGAGTACGTGCAGAGGACTTTTGGGGTGCCTCGGCGCCAACGCGCCATAGACAAGA
GGCAGAGAGCCAGT
>MG298928.1:48826-49431 Human gammaherpesvirus 4 isolate JC_VID41_BWA, complete genome ; 
TGGGCTGCCAGAGGCTGGCTGAGCCACCGAG-CGCCCGCTCGGGCTGGCGGCCCCGAATC
CGGGCAGTGCTGCCGCACAACGCGGCCTACGAGCTCGACCGTGGCTCCCGCCTCTTGGAT
GCCATCATCCCCTGCTTGGGACCCGACCGCACTTGCATGCGGCCGGTGGTCCTGCGGGGG
GTGACGGTCAG---GCAGCTCCTGTATTTAACTTTGCGGACAGAGGCCAGAGCCGTTTGC
TCCATCTGTCAGCA---ACGCCAAGCT-CCAGAGGACGCCCGCGACGAGCCTCACCTGTT
CTCCTCCTGTTTAGAGGTAGAATTGCCACCTGGTGAGCGGTGTGCGGGCTGCCGTCTCTA
TCAGACGCGTTATGGCACGCCGGCTGCCCAAGCCCACCCTCCAGGGGAGGCTGGAGGTGG
ATTTTCCAGACAGTCCCCTGCTTCCTAAATTTCAAGAGCTGAACCAGAATAATCTCCCCA
ATGATGTTTTTCGGGAGGCTCAAAGAAGTTACCTGGTATTTCTGACATCCCAGTTCTGCT
ACGAAGAGTACGTGCAGAGGACTTTTGGGGTGCCTCGGCGCCAACGCGCCATAGACAAGA
GGCAGAGAGCCAGT
>MH590479.1:48982-49587 Human gammaherpesvirus 4 isolate HKHD110, partial genome ; 
TGGGCTGCCAGAGGCTGGCTGAGCCACCGAG-CGCCCGCTCGGGCTGGCAGCCCCGAATC
CGGGCAGTGCTGCCGCACAACGCGGCCTATGAGCTCGACCGTGGCTCCCGCCTCTTGGAT
GCCATCATCCCCTGCTTGGGACCCGACCGCACATGCATGCGGCCGGTGGTCCTGCGGGGG
GTGACGGTCAG---GCAGCTCCTGTATTTAACTTTGCGGACAGAGGCCAGAGCCGTTTGC
TCCATCTGTCAGCA---ACGCCAAGCT-CCAGAGGACGCCCGCGACGAGCCTCACCTGTT
CTCCTCCTGTTTAGAGGTAGAATTGCCACCTGGTGAGCGGTGTGCGGGCTGCCGTCTCTA
TCAGACGCGTTATGGCACGCCGGCTGCCCAAGCCCACACTCCAGGGGAGGCTGGAGGCGG
ATTTTCCAGACAGTCCCCTGCTTCCTAAATTTCAAGAGCTGAACCAGAATAATCTCCCCA
ATGATGTTTTTCGGGAGGCTCAAAGGAGTTACCTGGTATTTCTGACGTCCCAGTTCTGCT
ACGAAGAGTACGTGCAGAGGACTTTTGGGGTGCCTCGGCGCCAACGCGCCATAGACAAGA
GGCAGAGAGCCAGT
>HQ020558.1:47090-47695 Human herpesvirus 4 strain GD2, complete genome ; 
TGGGCTGCCAGAGGCTGGCTGAGCCACCGAG-CGCCCGCTCGGGCTGGCAGCCCCGAATC
CGGGCGGTGCTGCCGCACAACGCGGCCTATGAGCTCGACCGTGGCTCCCGCCTCTTGGAT
GCCATCATCCCCTGCTTGGGACCCGACCGCACATGCATGCGGCCGGTGGTCCTGCGGGGG
GTGACGGTCAG---GCAGCTCCTGTATTTAACTTTGCGGACAGAGGCCAGAGCCGTTTGC
TCCATCTGTCAGCA---ACGCCAAGCT-CCAGAGGACGCCCGCGACGAGCCTCACCTGTT
CTCCTCCTGTTTAGAGGTAGAATTGCCACCTGGTGAGCGGTGTGCGGGCTGCCGTCTCTA
TCAGACGCGTTATGGCACGCCGGCTGCCCAAGCCCACCCTCCAGGGGAGGCTGGAGGCGG
ATTTTCCAGACAGTCCCCTGCTTCCTAAATTTCAAGAGCTGAACCAGAATAATCTCCCCA
ATGATGTTTTTCGGGAGGCTCAAAGGAGTTACCTGGTATTTCTGACGTCCCAGTTCTGCT
ACGAAGAGTACGTGCAGAGGACTTTTGGGGTGCCTCGGCGCCAACGCGCCATAGACAAGA
GACAGAGAGCCAGT
>AB850643.1:48321-48926 Human herpesvirus 4 DNA, complete genome, strain: HN1 ; 
TGGGCTGCCAGAGGCTGGCTGAGCCACCGAG-CGCCCGCTCGGGCTGGCAGCCCCGAATC
CGGGCGGTGCTGCCGCACAACGCGGCCTATGAGCTCGACCGTGGCTCCCGCCTCTTGGAT
GCCATCATCCCCTGCTTGGGACCCGACCGCACATGCATGCGGCCGGTGGTCCTGCGGGGG
GTGACGGTCAG---GCAGCTCCTGTATTTAACTTTGCGGACAGAGGCCAGAGCCGTTTGC
TCCATCTGTCAGCA---ACGCCAAGCT-CCAGAGGACGCCCGCGACGAGCCTCACCTGTT
CTCCTCCTGTTTAGAGGTAGAATTGCCACCTGGTGAGCGGTGTGCGGGCTGCCGTCTCTA
TCAGACGCGTTATGGCACGCCGGCTGCCCAAGCCCACCCTCCAGGGGAGGCTGGAGGCGG
ATTTTCCAGACAGTCCCCTGCTTCCTAAATTTCAAGAGCTGAACCAGAATAATCTCCCTA
ATGATGTTTTTCGGGAGGCTCAAAGGAGTTACCTGGTATTTCTGACGTCCCAGTTCTGCT
ACGAAGAGTACGTGCAGAGGACTTTTGGGGTGCCTCGGCGCCAACGCGCCATAGACAAGA
GGCAGAGAGCCAGT
>AP019074.1:46487-47092 Human gammaherpesvirus 4 UPN15_PBMC DNA, nearly complete genome ; 
TGGGCTTCCAGAGGCTGGCTGAGCCACCGAG-CGCCCGCTCGGGCTGGCAGCCCCGAATC
CGGGCGGTGCTGCCGCACAACGCGGCCTATGAGCTCGACCGTGGCTCCCGCCTCTTGGAT
GCCATCATCCCCTGCTTGGGACCCGACCGCACATGCATGCGGCCGGTGGTCCTGCGGGGG
GTGACGGTCAG---GCAGCTCCTGTATTTAACTTTGCGGACAGAGGCCAGAGCCGTTTGC
TCCATCTGTCAGCA---ACGCCAAGCT-CCAGAGGACGCCCGCGACGAGCCTCACCTGTT
CTCCTCCTGTTTAGAGGTAGAATTGCCACCTGGTGAGCGGTGTGCTGGCTGCCGTCTCTA
TCAGACGCGTTATGGCACGCCGGCTGCCCAAGCCCACCCTCCAGGGGAGGCTGGAGGCGG
ATTTTCCAGACAGTCCCCTGCTTCCTAAATTTCAAGAGCTGAACCAGAATAATCTCCCCA
ATGATGTTTTTCGGGAGGCTCAAAGGAGTTACCTGGTATTTCTGACGTCCCAGTTCTGCT
ACGAAGAGTACGTGCAGAGGACTTTTGGGGTGCCTCGGCGCCAACGCGCCATAGACAAGA
GGCAGAGAGCCAGT
>AB850649.1:47817-48425 Human herpesvirus 4 DNA, complete genome, strain: HN4 ; 
TGGGCTGCCAGAGGCTGGCTGAGCCACCGAG-CGCCCGCTCGGGCTGGCGGCCCCGAATC
CGGGCAGTGCTGCCGCACAACGCGGCCTACGAGCTCGACTGTGGCTCCCGCCTCTTGGAT
GCCATCATCCCCTGCTTGGGACCCGACCGCACTTGCATGCGGCCGGTGGTCCTGCGGGGG
GTGACGGTCAGGCAGCAGCTCCTGTATTTAACTTTGCGGACAGAGGCCAGAGCCGTTTGC
TCCATCTGTCAGCA---ACGCCAAGCT-CCAGAGGACGCCCGCGACGAGCCTCACCTGTT
CTCCTCCTGTTTAGAGGTAGAATTGCCACCTGGTGAGCGGTGTGCGGGCTGCCGTCTCTA
TCAGACGCGTTATGGCACGCCGGCTGCCCAAGCCCACCCTCCAGGGGAGGCTGGAGGCGG
ATTTTCCAGACAGTCCCCTGCTTCCTAAATTTCAAGAGCTGAACCAGAATAATCTCCCTA
ATGATGTTTTTCGGGAGGCTCAAAGGAGTTACCTGGTATTTCTGACGTCCCAGTTCTGCT
ACGAAGAGTACGTGCAGAGGACTTTTGGGGTGCCTCGGCGCCAACGCGCCATAGACAAGA
GGCAGAGAGCCAGT
>MG298898.1:48804-49409 Human gammaherpesvirus 4 isolate JM_NPC_bru_L7, partial genome ; MG298891.1:48823-49428 Human gammaherpesvirus 4 isolate JM_NPC_bru_L3, partial genome ; MG298849.1:48838-49443 Human gammaherpesviru
TGGGCTGCCAGAGGCTGGCTGAGCCACCGAG-CGCCCGCTCGGGCTGGCGGCCCCGAATC
CGGGCAGTGCTGCCGCACAACGCGGCCTACGAGCTCGACCGTGGCTCCCGCCTCTTGGAT
GCCATCATCCCCTGCTTGGGACCCGACCGCACTTGCATGCGGCCGGTGGTCCTGCGGGGG
GTGACGGTCAG---GCAGCTCCTGTATTTAACTTTGCGGACAGAGGCCATAGCCGTTTGC
TCCATCTGTCAGCA---ACGCCAAGCT-CCAGAGGACGCCCGCGACGAGCCTCACCTGTT
CTCCTCCTGTTTAGAGGTAGAATTGCCACCTGGTGAGCGGTGTGCGGGCTGCCGTCTCTA
TCAGACGCGTTATGGCACGCCGGCTGCCCAAGCCCACCCTCCAGGGGAGGCTGGAGGCGG
ATTTTCCAGACAGTCCCCTGCTTCCTAAATTTCAAGAGCTGAACCAGAATAATCTCCCCA
ATGATGTTTTTCGGGAGGCTCAAAGAAGTTACCTGGTATTTCTGACATCCCAGTTCTGCT
ACGAAGAGTACGTGCAGAGGACTTTTGGGGTGCCTCGGCGCCAACGCGCCATAGACAAGA
GGCAGAGAGCCAGT
>MK540371.1:48856-49461 Human gammaherpesvirus 4 isolate NPCT013, complete genome ; 
TGGGCTGCCAGAGGCTGGCTGAGCCACCGAG-CGCCCGCTCGGGCTGGCAGCCCCGAATC
CGGGCGGTGCTGCCGCACAACGCGGCCTATGAGCTCGACCGTGGCTCCCGCCTCTTGGAT
GCCATCATCCCCTGCTTGGGACCCGACCGCACATGCATGCGGCCGGTGGTCCTGCGGGGG
GTGACGGTCAG---GCAGCTCCTGTATTTAACTTTGCGGACAGAGGCCAGAGCCGTTTGC
TCCATCTGTCAGCA---ACGCCAAGCT-CCAGAGGACGCCCGCGACGAGCCTCACCTGTT
CTCCTCCTGTTTAGAGGTAGAATTGCCACCTGGTGAGCGGTGTGCGGGCTGCCGTCTCTA
TCAGACGCGTTATGGCACGCCGGCTGCCCAAGCCCACCCTCCAGGGGAGGCTGGAGGCGG
ATTTTCCAGACAGTCCCCTGCTTCCTAAATTTCAAGAGCTGAACCAGAATAATCTCCCCA
ATGATGTTTTTCGGGAGGCTCAAAGGAGTTACCTGGTATTTCTGACGTCCCAGTTCTGCT
ACGAAGAGTACGTGCAGAGGACTTTTGGGGTACCTCGGCGCCAACGCGCCATAGACAAGA
GGCAGAGAGCCAGT
>LN827556.1:49176-49781 Human herpesvirus 4 genome assembly Cheptages, segment : I ; 
TGGGCTGCCAGAGGCTGGCTGAGCCACCGAG-CGCCCGCTCGGGCTGGCGGCCCCGAATC
CGGGCAGTGCTGCCGCACAACGCGGCCTACGAGCTCGACCGTGGCTCCCGCCTCTTGGAT
GCCATCATCCCCTGCTTGGGACCCGACCGCACTTGCATGCGGCCGGTGGTCCTGCGGGGG
GTGACGGTCAG---GCAGCTCCTGTATTTAACTTTGCGGACAGAGGCCAGAGCCGTTTGC
TCCATCTGTCAGCA---ACGCCAAGCT-CCAGAGGACGCCCGCGACGAGCCTCACCTGTT
CTCCTCCTGTTTAGAGGTAGAATTGCCACCTGGTGAGCGGTGTGCGGGCTGCCGTCTCTA
TCAGACGCGTTATGGCACGCCGGCTGCCCAAGCCCACCCTCCAGGGGAGGCTGGAGGCGG
ATTTTCCAGACAGTCCCCTGCTTCCTAAATTTCAAGAGCTGAACCAGAATAATCTCCCCA
ATGATGTTTTTCGGGAGGCTCAAAGGAGTTACCTGGTATTTCTGACGTCCCAGTTCTGCT
ACGAAGAGTACGTGCAGAGGACTTTTGGGGTGCCTCGGCGCCAACGCGCCATAGACAAGA
GGCAGAGAGCCAGT
>MK540362.1:48856-49461 Human gammaherpesvirus 4 isolate NPCT004, complete genome ; 
TGGGCTGCCAGAGGCTGGCTGAGCCACCGAG-CGCCCGCTCGGGCTGGCGGCCCCGAATC
CGGGCAGTGCTGCCGCACAACGCGGCCTACGAGCTCGACTGTGGCTCCCGCCTCTTGGAT
GCCATCATCCCCTGCTTGGGACCCGACCGCACTTGCATGCGGCCGGTGGTCCTGCGGGGG
GTGACGGTCAG---GCAGCTCCTGTATTTAACTTTGCGGACAGAAGCCAGAGCCGTTTGC
TCCATCTGTCAGCA---ACGCCAAGCT-CCAGAGGACGCCCGCGACGAGCCTCACCTGTT
CTCCTCCTGTTTAGAGGTAGAATTGCCACCTGGTGAGCGGTGTGCGGGCTGCCGTCTCTA
TCAGACGCGTTATGGCACGCCGGCTGCCCAAGCCCACTCTCCAGGGGAGGCTGGAGGCGG
ATTTTCCAGACAGTCCCCTGCTTCCTAAATTTCAAGAGCTGAACCAGAATAATCTCCCTA
ATGATGTTTTTCGGGAGGCTCAAAGGAGTTACCTGGTATTTCTGACGTCCCAGTTCTGCT
ACGAAGAGTACGTGCAGAGGACTTTTGGGGTGCCTCGGCGCCAACGCGCCATAGACAAGA
GGCAGAGAGCCAGT
>MH883769.1:48792-49397 Human gammaherpesvirus 4 isolate ebv27, partial genome ; MH883768.1:48879-49484 Human gammaherpesvirus 4 isolate ebv25, partial genome ; MH883766.1:48874-49479 Human gammaherpesvirus 4 isolate ebv2
TGGGCTGCCAGAGGCTGGCTGAGCCACCGAG-CGCCCGCTCGGGCTGGCGGCCCCGAATC
CGGGCAGTGCTGCCGCACAACGCGGCCTACGAGCTCGACCGTGGCTCCCGCCTCTTGGAT
GCCATCATCCCCTGCTTGGGACCCGACCGCACTTGCATGCGGCCGGTGGTCCTGCGGGGG
GTGACGGTCAG---GCAGCTCCTGTATTTAACTTTGCGGACAGAGGCCAGAGCCGTTTGC
TCCATCTGTCAGCA---ACGCCAAGCT-CCAGAGGACGCCCGCGACGAGCCTCACCTGTT
CTCCTCCTGTTTAGAGGTAGAATTGCCACCTGGTGAGTGGTGTGCGGGCTGCCGTCTCTA
TCAGACGCGTTATGGCACGCCGGCTGCCCAAGCCCACCCTCCAGGGGAGGCTGGAGGCGG
ATTTTCCAGACAGTCCCCTGCTTCCTAAATTTCAAGAGCTGAACCAGAATAATCTCCCCA
ATGATGTTTTTCGGGAGGCTCAAAGAAGTTACCTGGTATTTCTGACATCCCAGTTCTGCT
ACGAAGAGTACGTGCAGAGGACTTTTGGGGTGCCTCGGCGCCAACGCGCCATAGACAAGA
GGCAGAGAGCCAGT
>MG298897.1:48774-49379 Human gammaherpesvirus 4 isolate JM_NPC_bru_L5, partial genome ; MG298888.1:47512-48117 Human gammaherpesvirus 4 isolate JM_NPC_bru_L16, partial genome ; MG298883.1:48796-49401 Human gammaherpesvir
TGGGCTGCCAGAGGCTGGCTGAGCCACCGAG-CGCCCGCTCGGGCTGGCGGCCCCGAATC
CGGGCAGTGCTGCCGCACAACGCGGCCTACGAGCTTGACTGTGGCTCCCGCCTCTTGGAT
GCCATCATCCCCTGCTTGGGACCCGACCGCACTTGCATGCGGCCGGTGGTCCTGCGGGGG
GTGACGGTCAG---GCAGCTCTTGTATTTAACTTTGCGGACAGAGGCCAGAGCCGTTTGC
TCCATCTGTCAGCA---ACGCCAAGCT-CCAGAGGACGCCCGCGACGAGCCTCACCTGTT
CTCCTCCTGTTTAGAGGTAGAATTGCCACCTGGTGAGCGGTGTGCGGGCTGCCGTCTCTA
TCAGACGCGTTATGGCACGCCGGCTGCCCAAGCCCACCCTCCAGGGGAGGCTGGAGGCGG
ATTTTCCAGACAGTCCCCTGCTTCCTAAATTTCAAGAGCTGAACCAGAATAATCTCCCCA
ATGATGTTTTTCGGGAGGCTCAAAGGAGTTACCTGGTATTTCTGACGTCCCAGTTCTGCT
ACGAAGAGTACGTGCAGAGGACTTTTGGGGTGCCTCGGCGCCAACGCGCCATAGACAAGA
GGCAGAGAGCCAGT
>MH590486.1:48858-49463 Human gammaherpesvirus 4 isolate HKHD117, partial genome ; 
TGGGCTTCCAGAGGCTGGCTGAGCCACCGAG-CGCCCGCTCGGGCTGGCAGCCCCGAATC
CGGGCGGTGCTGCCGCACAACGCGGCCTATGAGCTCGACCGTGGCTCCCGCCTCTTGGAT
GCCATCATCCCGTGCTTGGGACCCGACCGCACATGCATGCGGCCGGTGGTCCTGCGGGGG
GTGACGGTCAG---GCAGCTCCTGTATTTAACTTTGCGGACAGAGGCCAGAGCCGTTTGC
TCCATCTGTCAGCA---ACGCCAAGCT-CCAGAGGACGCCCGCGACGAGCCTCACCTGTT
CTCCTCCTGTTTAGAGGTAGAATTGCCACCTGGTGAGCGGTGTGCGGGCTGCCGTCTCTA
TCAGACGCGTTATGGCACGCCGGCTGCCCAAGCCCACCCTCCAGGGGAGGCTGGAGGCGG
ATTTTCCAGACAGTCCCCTGCTTCCTAAATTTCAAGAGCTGAACCAGAATAATCTCCCCA
ATGATGTTTTTCGGGAGGCTCAAAGGAGTTACCTGGTATTTCTGACGTCCCAGTTCTGCT
ACGAAGAGTACGTGCAGAGGACTTTTGGGGTGCCTCGGCGCCAACGCGCCATAGACAAGA
GGCAGAGAGCCAGT
>MK540287.1:48856-49461 Human gammaherpesvirus 4 isolate HS035, complete genome ; MH144217.1:74610-75215 Human gammaherpesvirus 4 isolate NKTCL-SG06, partial genome ; MH144214.1:47466-48071 Human gammaherpesvirus 4 isolat
TGGGCTGCCAGAGGCTGGCTGAGCCACCGAG-CGCCCGCTCGGGCTGGCGGCCCCGAATC
CGGGCAGTGCTGCCGCACAACGCGGCCTACGAGCTTGACTGTGGCTCCCGCCTCTTGGAT
GCCATCATCCCCTGCTTGGGACCCGACCGCACTTGCATGCGGCCGGTGGTCCTGCGGGGG
GTGACGGTCAG---GCAGCTCTTGTATTTAACTTTGCGGACAGAGGCCAGAGCCGTTTGC
TCCATCTGTCAGCA---ACGCCAAGCT-CCAGAGGACGCCCGCGACGAGCCTCACCTGTT
CTCCTCCTGTTTAGAGGTAGAATTGCCACCTGGTGAGCGGTGTGCGGGCTGCCGTCTCTA
TCAGACGCGTTATGGCCCGCCGGCTGCCCAAGCCCACCCTCCAGGGGAGGCTGGAGGCGG
ATTTTCCAGACAGTCCCCTGCTTCCTAAATTTCAAGAGCTGAACCAGAATAATCTCCCCA
ATGATGTTTTTCGGGAGGCTCAAAGGAGTTACCTGGTATTTCTGACGTCCCAGTTCTGCT
ACGAAGAGTACGTGCAGAGGACTTTTGGGGTGCCTCGGCGCCAACGCGCCATAGACAAGA
GGCAGAGAGCCAGT
>LN824226.1:48956-49561 Human herpesvirus 4 genome assembly HL01, segment : I ; 
TGGGCTGCCAGAGGCTGGCTGAGCCACCGAG-CGCCCGCTCGGGCTGGCAGCCCCGAATC
CGGGCAGTGCTGCCGCACAACGCGGCCTACGAGCTCGACCGTGGCTCCCGCCTCTTGGAT
GCCATCATCCCCTGCTTGGGACCCGACCGCACTTGCATGCGGCCGGTGGTCCTGCGGGGG
GTGACGGTCAG---GCAGCTCCTGTATTTAACTTTGCGGACAGAGGCCAGAGCCGTTTGC
TCCATCTGTCAGCA---ACGCCAAGCT-CCAGAGGACGCCCGCGACGAGCCTCACCTGTT
CTCCTCCTGTTTAGAGGTAGAATTGCCACCTGGTGAGCGGTGTGCGGGCTGCCGTCTCTA
TCAGACGCGTTATGGCACGCCGGCTGCCCAAGCCCACCCTCCAGGGGAGGCTGGAGGCGG
ATTTTCCAGACAGTCCCCTGCTTCCTAAATTTCAAGAGCTGAACCAGAATAATCTCCCCA
ATGATGTTTTTCGGGAGGCTCAAAGGAGTTACCTGGTATTTCTGACGTCCCAGTTCTGCT
ACGAAGAGTACGTGCAGAGGACTTTTGGGGTGCCTCGGCGCCAACGCGCCATAGACAAGA
GGCAGAGAGCCAGT
>AP019117.1:43856-44454 Human gammaherpesvirus 4 UPN28_PBMC DNA, nearly complete genome ; 
-------CCAGAGGCTGGCTGAGCCACCGAG-CGCCCGCTCGGGCTGGCAGCCCCGAATC
CGGGCGGTGCTGCCGCACAACGCGGCCTATGAGCTCGACCGTGGCTCCCGCCTCTTGGAT
GCCATCATCCCCTGCTTGGGACCCGACCGCACATGCATGCGGCCGGTGGTCCTGCGGGGG
GTGACGGTCAG---GCAGCTCCTGTATTTAACTTTGCGGACAGAGGCCAGAGCCGTTTGC
TCCATCTGTCAGCA---ACGCCAAGCT-CCAGAGGACGCCCGCGACGAGCCTCACCTGTT
CTCCTCCTGTTTAGAGGTAGAATTGCCACCTGGTGAGCGGTGTGCGGGCTGCCGTCTCTA
TCAGACGCGTTATGGCACGCCGGCTGCCCAAGCCCACCCTCCAGGGGAGGCTGGAGGCGG
ATTTTCCAGACAGTCCCCTGCTTCCTAAATTTCAAGAGCTGAACCAGAATAATCTCCCCA
ATGATGTTTTTCGGGAGGCTCAAAGGAGTTACCTGGTATTTCTGACGTCCCAGTTCTGCT
ACGAAGAGTACGTGCAGAGGACTTTTGGGGTGCCTCGGCGCCAACGCGCCATAGACAAGA
GGCAGAGAGCCAGT
>MK540433.1:48856-49461 Human gammaherpesvirus 4 isolate NPCT075, complete genome ; 
TGGGCTGCCAGAGGCTGGCTGAGCCACCGAG-CGCCCGCTCGGGCTGGCAGCCCCGAATC
CGGGCGGTGCTGCCGCACAACGCGGCCTATGAGCTCGACCGTGGCTCCCGCCTCTTGGAT
GCCATCATCCCCTGCTTGGGACCCGACCGCACATGCATGCGGCCGGTGGTCCTGCGGGGG
GTGACGGTCAG---GCAGCTCCTGTATTTAACTTTGCGGACAGAGGCCAGAGCCGTTTGC
TCCATCTGTCAGCA---ACGCCAAGCT-CCAGAGGACGCCCGCGACGAGCCTCACCTGTT
CTCCTCCTGTTTAGAGGTAGAATTGCCACCTGGTGAGCGGTGTGCGGGCTGCCGTCTCTA
TCAGACGCGTTATGGCACGCCGGCTGCCCAAGCCCACCCTCCAGGGGAGGCTGGAGGCGG
ATTTTCCAGACAGTCCCCTGCTTCCTAAATTTCAAGAGCTGAACCAGAATAATCTCCCCA
ATGATGTTTTTCGGGAGGCTCAAAGGAGTTACCTGGTATTTCTGACGTCCCAGTTCTGCT
ACGAAGAGTACGTGCAGAGGACTTTTGGGGTGCCTCGGCGCCAATGCGCCATAGACAAGA
GGCAGAGAGCCAGT
>MG298913.1:48149-48754 Human gammaherpesvirus 4 isolate RK_LCL_L24, partial genome ; MG298910.1:48650-49255 Human gammaherpesvirus 4 isolate RK_LCL_L12, partial genome ; MG298909.1:48693-49298 Human gammaherpesvirus 4 is
TGGGCTGCCAGAGGCTGGCTGAGCCACCGAG-CGCCCGCTCGGGCTGGCAGCCCCGAATC
CGGGCAGTGCTGCCGCACAACGCGGCCTACGAGCTCGACTGTGGCTCCCGCCTCTTGGAT
GCCATCATCCCCTGCTTGGGACCCGACCGCACTTGCATGCGGCCGGTGGTCCTGCGGGGG
GTGACGGTCAG---GCAGCTCCTGTATTTAACTTTGCGGACAGAGGCCAGAGCCGTTTGC
TCCATCTGTCAGCA---ACGCCAAGCT-CCAGAGGACGCCCGCGACGAGCCTCACCTGTT
CTCCTCCTGTTTAGAGGTAGAATTGCCACCTGGTGAGCGGTGTGCGGGCTGCCGTCTCTA
TCAGACGCGTTATGGCACGCCGGCTGCCCAAGCCCACCCTCCAGGGGAGGCTGGAGGCGG
ATTTTCCAGACAGTCCCCTGCTTCCTAAATTTCAAGAGCTGAACCAGAATAATCTCCCTA
ATGATGTTTTTCGGGAGGCTCAAAGGAGTTACCTGGTATTTCTGACGTCCCAGTTCTGCT
ACGAAGAGTACGTGCAGAGGACTTTTGGGGTGCCTCGGCGCCAACGCGCCATAGACAAGA
GGCAGAGAGCCAGT
>MG298887.1:48738-49343 Human gammaherpesvirus 4 isolate JM_NPC_bru_51, partial genome ; MG298882.1:48833-49438 Human gammaherpesvirus 4 isolate JM_NPC_biop_51, partial genome ; 
TGGGCTGCCAGAGGCTGGCTGAGCCACCGAG-CGCCCGCTCGGGCTGGCGGCCCCGAATC
CGGGCAGTGCTGCCGCACAACGCGGCCTATGAGCTTGACTGTGGCTCCCGCCTCTTGGAT
GCCATCATCCCCTGCTTGGGACCCGACCGCACTTGCATGCGGCCGGTGGTCCTGCGGGGG
GTGACGGTCAG---GCAGCTCTTGTATTTAACTTTGCGGACAGAGGCCAGAGCCGTTTGC
TCCATCTGTCAGCA---ACGCCAAGCT-CCAGAGGACGCCCGCGACGAGCCTCACCTGTT
CTCCTCCTGTTTAGAGGTAGAATTGCCACCTGGTGAGCGGTGTGCGGGCTGCCGTCTCTA
TCAGACGCGTTATGGCCCGCCGGCTGCCCAAGCCCACCCTCCAGGGGAGGCTGGAGGCGG
ATTTTCCAGACAGTCCCCTGCTTCCTAAATTTCAAGAGCTGAACCAGAATAATCTCCCCA
ATGATGTTTTTCGGGAGGCTCAAAGGAGTTACCTGGTATTTCTGACGTCCCAGTTCTGCT
ACGAAGAGTACGTGCAGAGGACTTTTGGGGTGCCTCGGCGCCAACGCGCCATAGACAAGA
GGCAGAGAGCCAGT
>MK540286.1:48856-49461 Human gammaherpesvirus 4 isolate HS034, complete genome ; AP019176.1:47510-48115 Human gammaherpesvirus 4 UPN571_CD3+ DNA, nearly complete genome ; AP019170.1:48211-48816 Human gammaherpesvirus 4 U
TGGGCTGCCAGAGGCTGGCTGAGCCACCGAG-CGCCCGCTCGGGCTGGCGGCCCCGAATC
CGGGCAGTGCTGCCGCACAACGCGGCCTACGAGCTCGACTGTGGCTCCCGCCTCTTGGAT
GCCATCATCCCCTGCTTGGGACCCGACCGCACTTGCATGCGGCCGGTGGTCCTGCGGGGG
GTGACGGTCAG---GCAGCTCCTGTATTTAACTTTGCGGACAGAGGCCAGAGCCGTTTGC
TCCATCTGTCAGCA---ACGCCAAGCT-CCAGAGGACGCCCGCGACGAGCCTCACCTGTT
CTCCTCCTGTTTAGAGGTAGAATTGCCACCTGGTGAGCGGTGTGCGGGCTGCCGTCTCTA
TCAGACGCGTTATGGCACGCCGGCTGCCCAAGCCCACCCTCCAGGGGAGGCTGGAGGCGG
ATTTTCCAGACAGTCCCCTGCTTCCTAAATTTCAAGAGCTGAACCAGAATAATCTCCCCA
ATGATGTTTTTCGGGAGGCTCAAAGGAGTTACCTGGTATTTCTGACGTCCCAGTTCTGCT
ACGAAGAGTACGTGCAGAGGACTTTTGGGGTGCCTCGGCGCCAACGCGCCATAGACAAGA
GGCAGAGAGCCAGT
>MG298902.1:48778-49383 Human gammaherpesvirus 4 isolate JM_Saliva_5, partial genome ; MG298900.1:48753-49358 Human gammaherpesvirus 4 isolate JM_Saliva_20, partial genome ; MG298899.1:47535-48140 Human gammaherpesvirus 4
TGGGCTGCCAGAGGCTGGCTGAGCCACCGAG-CGCCCGCTCAGGCTGGCGGCCCCGAATC
CGGGCAGTGCTGCCGCACAACGCGGCCTACGAGCTTGACTGTGGCTCCTGCCTCTTGGAT
GCCATCATCCCCTGCTTGGGACCCGACCGCACTTGCATGCGGCCGGTGGTCCTGCGGGGG
GTGACGGTCAG---GCAGCTCCTGTATTTAACTTTGCGGACAGAGGCCAGAGCCGTTTGC
TCCATCTGTCAGCA---ACGCCAAGCT-CCAGAGGACGCCCGCGACGAGCCTCACCTGTT
CTCCTCCTGTTTAGAGGTAGAATTGCCACCTGGTGAGCGGTGTGCGGGCTGCCGTCTCTA
TCAGACGCGTTATGGCACGCCGGCTGCCCAAGCCCACCCTCCAGGGGAGGCTGGAGGCGG
ATTTTCCAGACAGTCCCCTGCTTCCTAAATTTCAAGAGCTGAACCAGAATAATCTCCCCA
ATGATGTTTTTCGGGAGGCTCAAAGGAGTTACCTGGTATTTCTGACGTCCCAGTTCTGCT
ACGAAGAGTACGTGCAGAGGACTTTTGGGGTGCCTCGGCGCCAACGCGCCATAGACAAGA
GGCAGAGAGCCAGT
>MG298918.1:48124-48729 Human gammaherpesvirus 4 isolate GK_LY91_BWA, complete genome ; MG298842.1:47843-48448 Human gammaherpesvirus 4 isolate GK_PUT, partial genome ; LN827557.2:48870-49475 Human herpesvirus 4 genome as
TGGGCTGCCAGAGGCTGGCTGAGCCACCGAG-CGCCCGCTCGGGCTGGCGGCCCCGAATC
CGGGCAGTGCTGCCGCACAACGCGGCCTACGAGCTTGACTGTGGCTCCCGCCTCTTGGAT
GCCATCATCCCCTGCTTGGGACCCGACCGCACTTGCATGCGGCCGGTGGTCCTGCGGGGG
GTGACGGTCAG---GCAGCTCCTGTATTTAACTTTGCGGACAGAGGCCAGAGCCGTTTGC
TCCATCTGTCAGCA---ACGCCAAGCT-CCAGAGGACGCCCGCGACGAGCCTCACCTGTT
CTCCTCCTGTTTAGAGGTAGAATTGCCACCTGGTGAGCGGTGTGCGGGCTGCCGTCTCTA
TCAGACGCGTTATGGCACGCCGGCTGCCCAAGCCCACCCTCCAGGGGAGGCTGGAGGCGG
ATTTTCCAGACAGTCCCCTGCTTCCTAAATTTCAAGAGCTGAACCAGAATAATCTCCCCA
ATGATGTTTTTCGGGAGGCTCAAAGGAGTTACCTGGTATTTCTGACGTCCCAGTTCTGCT
ACGAAGAGTACGTGCAGAGGACTTTTGGGGTGCCTCGGCGCCAACGCGCCATAGACAAGA
GGCAGAGAGCCAGT
>MK540245.1:48856-49461 Human gammaherpesvirus 4 isolate GCT002, complete genome ; AP019151.1:48616-49221 Human gammaherpesvirus 4 UPN417_PBMC DNA, nearly complete genome ; AP019150.1:48116-48721 Human gammaherpesvirus 4 
TGGGCTGCCAGAGGCTGGCTGAGCCACCGAG-CGCCCGCTCGGGCTGGCGGCCCCGAATC
CGGGCAGTGCTGCCGCACAACGCGGCCTACGAGCTCGACTGTGGCTCCCGCCTCTTGGAT
GCCATCATCCCCTGCTTGGGACCCGACCGCACTTGCATGCGGCCGGTGGTCCTGCGGGGG
GTGACGGTCAG---GCAGCTCCTGTATTTAACTTTGCGGACAGAGGCCAGAGCCGTTTGC
TCCATCTGTCAGCA---ACGCCAAGCT-CCAGAGGACGCCCGCGACGAGCCTCACCTGTT
CTCCTCCTGTTTAGAGGTAGAATTGCCACCTGGTGAGCGGTGTGCGGGCTGCCGTCTCTA
TCAGACGCGTTATGGCACGCCGGCTGCCCAAGCCCACCCTCCAGGGGAGGCTGGAGGCGG
ATTTTCCAGACAGTCCCCTGCTTCCTAAATTTCAAGAGCTAAACCAGAATAATCTCCCCA
ATGATGTTTTTCGGGAGGCTCAAAGGAGTTACCTGGTATTTCTGACGTCCCAGTTCTGCT
ACGAAGAGTACGTGCAGAGGACTTTTGGAGTGCCTCGGCGCCAACGCGCCATAGACAAAA
GGCAGAGAGCCAGT
>MH590423.1:48856-49461 Human gammaherpesvirus 4 isolate HKHD54, partial genome ; 
TGGGCTGCCAGAGGCTGGCTGAGCCACCGAG-CGCCCGCTCGGGCTGGCAGCCCCGAATC
CGGGCGGTGCTGCCGCACAACGCGGCCTATGAGCTCGACCGTGGCTCCCGCCTCTTGGAT
GCCATCATCCCCTGCTTGGGACCCGACCGCACATGCATGCGGCCGGTGGTCCTGCGGGGG
GTGACGGTCAG---GCAGCTCCTGTATTTAACTTTGCGGACAGAGGCCAGAGCCGTTTGC
TCCATCTGTCAGCA---ACGCCAAGCT-CCAGAAGACGCCCGCGACGAGCCTCACCTGTT
CTCCTCCTGTTTAGAGGTAGAATTGCCACCTGGTGAGCGGTGTGCGGGCTGCCGTCTCTA
TCAGACGCGTTATGGCACGCCGGCTGCCCAAGCCCACCCTCCAGGGGAGGCTGGAGGCGG
ATTTTCCAGACAGTCCCCTGCTTCCTAAATTTCAAGAGCTGAACCAGAATAATCTCCCCA
ATGATGTTTTTCGGGAGGCTCAAAGGAGTTACCTGGTATTTCTGACGTCCCAGTTCTGCT
ACGAAGAGTACGTGCAGAGGACTTTTGGGGTGCCTCGGCGCCAACGCGCCATAGACAAGA
GGCAGAGAGCCAGT
>MH883759.1:49289-49894 Human gammaherpesvirus 4 isolate ebv13, partial genome ; LS992244.1:49289-49894 Human gammaherpesvirus 4 isolate Human herpesvirus 4 genome assembly, chromosome: I ; LN827562.1:48990-49595 Human he
TGGGCTGCCAGAGGCTGGCTGAGCCACCGAG-CGCCCGCTCGGGCTGGCGGCCCCGAATC
CGGGCAGTGCTGCCGCACAACGCGGCCTACGAGCTCGACTGTGGCTCCCGCCTCTTGGAT
GCCATCATCCCCTGCTTGGGACCCGACCGCACTTGCATGCGGCCGGTGGTCCTGCAGGGG
GTGACGGTCAG---GCAGCTCCTGTATTTAACTTTGCGGACAGAGGCCAGAGCCGTTTGC
TCCATCTGTCAGCA---ACGCCAAGCT-CCAGAGGACGCCCGCGACGAGCCTCACCTGTT
CTCCTCCTGTTTAGAGGTAGAATTGCCACCTGGTGAGCGGTGTGCGGGCTGCCGTCTCTA
TCAGACGCGTTATGTCACGCCGGCTGCCCAAGCCCACCCTCCAGGGGAGGCTGGAGGCGG
ATTTTCCAGACAGTCCCCTGCTTCCTAAATTTCAAGAGCTGAACCAGAATAATCTCCCCA
ATGATGTTTTTCGGGAGGCTCAAAGGAGTTACCTGGTATTTCTGACGTCCCAGTTCTGCT
ACGAAGAGTACGTGCAGAGGACTTTTGGGGTGCCTCGGCGCCAACGCGCCATAGACAAGA
GGCAGCGAGCCAGT
>MK540354.1:48856-49461 Human gammaherpesvirus 4 isolate NPCS049, complete genome ; 
TGGGCTGCCAGAGGCTGGCTGAGCCACCGAG-CGCCCGCTCGGGCTGGCGGCCCCGAATC
CGGGCAGTGCTGCCGCACAACGCGGCCTACGAGCTTGACTGTGGCTCCCGCCTCTTGGAT
GCCATCATCCCCTGCTTGGGACCCGACCGCACTTGCATGCGGCCGGTGGTCCTGCGGGGG
GTGACGGTCAG---GCAGCTCCTGTATTTAACTTTGCGGACAGAGGCCAGAGCCGTTTGC
TCCATCTGTCAGCA---ACGCCAAGCT-CCAGAGGACGCCCGCGACGAGCCTCACCTGTT
CTCCTCCTGTTTAGAGGTAGAATTGCCACCTGGTGAGCGGTGTGCGGGCTGCCGTCTCTA
TCAGACGCGTTATGGCACGCCGGCTGCCCAAGCCCACCCTCCAGGGGAGGCTGGAGGCGG
ATTTTCCAGACAGTCCCCTGCTTCCTAAATTTCAAGAGCTGAACCAGAATAATCTCCCTA
ATGATGTTTTTCGGGAGGCTCAAAGGAGTTACCTGGTATTTCTGACGTCCCAGTTCTGCT
ACGAAGAGTACGTGCAGAGGACTTTTGGGGTGCCTCGGCGCCAACGCGCCATAGACAAGA
GGCAGAGAGCCAGT
>MG298916.1:47490-48095 Human gammaherpesvirus 4 isolate RK_LCL_L5, partial genome ; 
TGGGCTGCCAGAGGCTGGCTGAGCCACCGAG-CGCCCGCTCGGGCTGGCGGCCCCGAATC
CGGGCAGTGCTGCCGCACAACGCGGCCTACGAGCTTGACTGTGGCTCCCGCCTCTTGGAT
GCCATCATCCCCTGCTTGGGACCCGACCGCACTTGCATGCGGCCGGTGGTCCTGCGGGGG
GTGACGGTCAG---GCAGCTCCTGTATTTAACTTTGCGGACAGAGGCCAGAACCGTTTGC
TCCATCTGTCAGCA---ACGCCAAGCT-CCAGAGGACGCCCGCGACGAGCCTCACCTGTT
CTCCTCCTGTTTAGAGGTAGAATTGCCACCTGGTGAGCGGTGTGCGGGCTGCCGTCTCTA
TCAGACGCGTTATGGCCCGCCGGCTGCCCAAGCCCACCCTCCAGGGGAGGCTGGAGGCGG
ATTTTCCAGACAGTCCCCTGCTTCCTAAATTTCAAGAGCTGAACCAGAATAATCTCCCCA
ATGATGTTTTTCGGGAGGCTCAAAGGAGTTACCTGGTATTTCTGACGTCCCAGTTCTGCT
ACGAAGAGTACGTGCAGAGGACTTTTGGGGTGCCTCGGCGCCAACGCGCCATAGACAAGA
GGCAGAGAGCCAGT
>MK540285.1:48856-49461 Human gammaherpesvirus 4 isolate HS033, complete genome ; 
TGGGCTGCCAGAGGCTGGCTGAGCCACCGAG-CACCCGCTCGGGCTGGCGGCCCCGAATC
CGGGCAGTGCTGCCGCACAACGCGGCCTACGAGCTCGACTGTGGCTCCCGCCTCTTGGAT
GCCATCATCCCCTGCTTGGGACCTGACCGCACTTGCATGCGGCCGGTGGTCCTGCGGGGG
GTGACGGTCAG---GCAGCTCCTGTATTTAACTTTGCGGACAGAGGCCAGAGCCGTTTGC
TCCATCTGTCAGCA---ACGCCAAGCT-CCAGAGGACGCCCGCGACGAGCCTTACCTGTT
CTCCTCCTGTTTAGAGGTAGAATTGCCACCTGGTGAGCGGTGTGCGGGCTGCCGTCTCTA
TCAGACGCGTTATGGCACGCCGGCTGCCCAAGCCCACCCTCCAGGGGAGGCTGGAGGCGG
ATTTTCCAGACAGTCCCCTGCTTCCTAAATTTCAAGAGCTGAACCAGAATAATCTCCCCA
ATGATGTTTTTCGGGAGGCTCAAAGGAGTTACCTGGTATTTCTGACGTCCCAGTTCTGCT
ACGAAGAGTACGTGCAGAGGACTTTTGGGGTGCCTCGGCGCCAACGCGCCATAGACAAGA
GGCAGCGAGCCAGT
>MH883777.1:48876-49481 Human gammaherpesvirus 4 isolate P3-T1, partial genome ; LS992256.1:48876-49481 Human gammaherpesvirus 4 isolate Human herpesvirus 4 genome assembly, chromosome: I ; LN827524.1:49004-49609 Human he
TGGGCTGCCAGAGGCTGGCTGAGCCACCGAG-CGCCCGCTCGGGCTGGCGGCCCCGAATC
CGGGCAGTGCTGCCGCACAACGCGGCCTACGAGCTCGACCGTGGCTCCCGCCTCTTGGAT
GCCATCATCCCCTGCTTGGGACCCGACCGCACTTGCATGCGGCCGGTGGTCCTGCGGGGG
GTGACGGTCAG---GCAGCTCCTGTATTTAACTTTGCGGACAGAGGCAAGAGCCGTTTGC
TCCATCTGTCAGCA---ACGCCAAGCT-CCAGAGGACGCCCGCGACGAGCCTCACCTGTT
CTCCTCCTGTTTAGAGGTAGAATTGCCACCTGGTGAGTGGTGTGCGGGCTGCCGTCTCTA
TCAGACGCGTTATGGCACGCCGGCTGCCCAAGCCCACCCTCCAGGGGAGGCTGGAGGCGG
ATTTTCCAGACAGTCCCCTGCTTCCTAAATTTCAAGAGCTGAACCAGAATAATCTCCCCA
ATGATGTTTTTCGGGAGGCTCAAAGAAGTTACCTGGTATTTCTGACATCCCAGTTCTGCT
ACGAAGAGTACGTGCAGAGGACTTTTGGGGTGCCTCGGCGCCAACGCGCCATAGACAAGA
GGCAGAGAGCCAGT
>AP019177.1:48348-48953 Human gammaherpesvirus 4 UPN571_CD56+ DNA, nearly complete genome ; AP019175.1:48597-49202 Human gammaherpesvirus 4 UPN563_CD56+ DNA, nearly complete genome ; AP019174.1:47597-48202 Human gammaherp
TGGGCTTCCAGAGGCTGGCTGAGCCACCGAG-CGCCTGCTCGGGCTGGCAGCCCCGAATC
CGGGCGGTGCTGCCGCACAACGCGGCCTATGAGCTCGACCGTGGCTCCCGCCTCTTGGAT
GCCATCATCCCCTGCTTGGGACCCGACCGCACATGCATGCGGCCGGTGGTCCTGCGGGGG
GTGACGGTCAG---GCAGCTCCTGTATTTAACTTTGCGGACAGAGGCCAGAGCCGTTTGC
TCCATCTGTCAGCA---ACGCCAAGCT-CCAGAGGACGCCCGCGACGAGCCTCACCTGTT
CTCCTCCTGTTTAGAGGTAGAATTGCCACCTGGTGAGCGGTGTGCGGGCTGCCGTCTCTA
TCAGACGCGTTATGGCACGCCGGCTGCCCAAGCCCACCCTCCAGGGGAGGCTGGAGGCGG
ATTTTCCAGACAGTCCCCTGCTTCCTAAATTTCAAGAGCTGAACCAGAATAATCTCCCCA
ATGATGTTTTTCGGGAGGCTCAAAGGAGTTACCTGGTATTTCTGACGTCCCAGTTCTGCT
ACGAAGAGTACGTGCAGAGGACTTTTGGGGTGCCTCGGCGCCAACGCGCCATAGACAAGA
GGCAGAGAGCCAGT
>MK540303.1:48856-49461 Human gammaherpesvirus 4 isolate NKLT002, complete genome ; MG298877.1:48553-49158 Human gammaherpesvirus 4 isolate JM_NKTLY_96.1, partial genome ; 
TGGGCTTCCAGAGGCTGGCTGAGCCACCGAG-CGCCCGCTCGGGCTGGCAGCCCCGAATC
CGGGCGGTGCTGCCGCACAACGCGGCCTATGAGCTCGACCGTGGCTCCCGCCTCTTGGAT
GCCATCATCCCCTGCTTGGGACCCGACCGCACATGCATGCGGCCGGTGGTCCTGCGGGGG
GTGACGGTCAG---GCAGCTCCTGTATTTAACTTTGCGGACAGAGGCCAGAGCCGTTTGC
TCCATCTGTCAGCA---ACGCCAAGCT-CCAGAGGACGCCCGCGACGAGCCTCACCTGTT
CTCCTCCTGTTTAGAGGTAGAATTGCCACCTGGTGAGCGGTGTGCGGGCTGCCGTCTCTA
TCAGACGCGTTATGGCACGCCGGCTGCCCAAGCCCACCCTCCAGGGGAGGCTGGAGGTGG
ATTTTCCAGACAGTCCCCTGCTTCCTAAATTTCAAGAGCTGAACCAGAATAATCTCCCCA
ATGATGTTTTTCGGGAGGCTCAAAGGAGTTACCTGGTATTTCTGACGTCCCAGTTCTGCT
ACGAAGAGTACGTGCAGAGGACTTTTGGGGTGCCTCGGCGCCAACGCGCCATAGACAAGA
GGCAGAGAGCCAGT
>MH590498.1:48539-49144 Human gammaherpesvirus 4 isolate HKHD129, partial genome ; MH590406.1:48685-49290 Human gammaherpesvirus 4 isolate HKHD37, partial genome ; 
TGGGCTGCCAGAGGCTGGCTGAGCCACCGAG-CGCCCGCTCGGGCTGGCAGCCCCGAATC
CGGGCGGTGCTGCCACACAACGCGGCCTATGAGCTCGACCGTGGCTCCCGCCTCTTGGAT
GCCATCATCCCCTGCTTGGGACCCGACCGCACATGCATGCGGCCGGTGGTCCTGCGGGGG
GTGACGGTCAG---GCAGCTCCTGTATTTAACTTTGCGGACAGAGGCCAGAGCCGTTTGC
TCCATCTGTCAGCA---ACGCCAAGCT-CCAGAGGACGCCCGCGACGAGCCTCACCTGTT
CTCCTCCTGTTTAGAGGTAGAATTGCCACCTGGTGAGCGGTGTGCGGGCTGCCGTCTCTA
TCAGACGCGTTATGGCACGCCGGCTGCCCAAGCCCACCCTCCAGGGGAGGCTGGAGGCGG
ATTTTCCAGACAGTCCCCTGCTTCCTAAATTTCAAGAGCTGAACCAGAATAATCTCCCCA
ATGATGTTTTTCGGGAGGCTCAAAGGAGTTACCTGGTATTTCTGACGTCCCAGTTCTGCT
ACGAAGAGTACGTGCAGAGGACTTTTGGGGTGCCTCGGCGCCAACGCGCCATAGACAAGA
GGCAGAGAGCCAGT
>JQ009376.2:48779-49384 Human herpesvirus 4 strain HKNPC1, genome ; 
TGGGCTGCCAGAGGCTGGCTGAGCCACCGAG-CGCCCGCTCGGGCTGGCAGCCCCGAATC
CGGGCGGTGCTGCCGCACAACGCGGCCTATGAGCTCGACCGTGGCTCCCGCCTCTTGGAT
GCCATCATCCCCTGCTTGGGACCCGACCGCACATGCATGCGGCCGGTGGTCCTGCGGGGG
GTGACGGTCAG---GCAGCTCCTGTATTTAACTTTGCGGACAGAGGCCAGAGCCGTTTGC
TCCATCTGTCAGCA---ACGCCAAGCT-CCAGAGGACGCCCGCGACGAGCCTCACCTGTT
CTCCTCCTGTTTAGAGGTAGAATTGCCACCTGGTGAGCGGTGTGCGGGCTGCCGTCTCTA
TCAGACGCGTTATGGCACGCCGGCTGCCCAAGCCCACCCTCCAGGGGAGGCTGGAGGCGG
ATTTTCCAGACAGTCCCCTGCTTCCTAAATTTCAAGAGCTGAACCAGAATAATCTCCCCA
ATGATGTTTTTCGGGAGGCTCAAAGAAGTTACCTGGTATTTCTGACGTCCCAGTTCTGCT
ACGAAGAGTACGTGCAGAGGACTTTTGGGGTGCCTCGGCGCCAACGCGCCATAGACAAGA
GGCAGAGAGCCAGT
>MH590561.1:48777-49382 Human gammaherpesvirus 4 isolate HKNPC50, partial genome ; 
TGGGCTGCCAGAGGCTGGCTGAGCCACCGAG-CGCCCGCTCGGGCTGGCGGCCCCGAATC
CGGGCAGTGCTGCCGCACAACGCGGCCTACGAACTCGACTGTGGCTCCCGCCTCTTGGAT
GCCATCATCCCCTGCTTGGGACCCGACCGCACTTGCATGCGGCCGGTGGTCCTGCGGGGG
GTGACGGTCAG---GCAGCTCCTGTATTTAACTTTGCGGACAGAAGCCAGAGCCGTTTGC
TCCATCTGTCAGCA---ACGCCAAGCT-CCAGAGGACGCCCGCGACGAGCCTCACCTGTT
CTCCTCCTGTTTAGAGGTAGAATTGCCACCTGGTGAGCGGTGTGCGGGCTGCCGTCTCTA
TCAGACGCGTTATGGCACGCCGGCTGCCCAAGCCCACCCTCCAGGGGAGGCTGGAGGCGG
ATTTTCCAGACAGTCCCCTGCTTCCTAAATTTCAAGAGCTGAACCAGAATAATCTCCCTA
ATGATGTTTTTCGGGAGGCTCAAAGGAGTTACCTGGTATTTCTGACGTCCCAGTTCTGCT
ACGAAGAGTACGTGCAGAGGACTTTTGGGGTGCCTCGGCGCCAACGCGCCATAGACAAGA
GGCAGAGAGCCAGT
>MK540420.1:48856-49461 Human gammaherpesvirus 4 isolate NPCT063, complete genome ; 
TGGGCTGCCAGAGGCTGGCTGAGCCACCGAG-CGCCCGCTCGGGCTGGCAGCCCCGAATC
CGGGCGGCGCTGCCGCACAACGCGGCCTATGAGCTCGACCGTGGCTCCCGCCTCTTGGAT
GCCATCATCCCCTGCTTGGGACCCGACCGCACATGCATGCGGCCGGTGGTCCTGCGGGGG
GTGACGGTCAG---GCAGCTCCTGTATTTAACTTTGCGGACAGAGGCCAGAGCCGTTTGC
TCCATCTGTCAGCA---ACGCCAAGCT-CCAGAGGACGCCCGCGACGAGCCTCACCTGTT
CTCCTCCTGTTTAGAGGTAGAATTGCCACCTGGTGAGCGGTGTGCGGGCTGCCGTCTCTA
TCAGACGCGTTATGGCACGCCGGCTGCCCAAGCCCACCCTCCAGGGGAGGCTGGAGGCGG
ATTTTCCAGACAGTCCCCTGCTTCCTAAATTTCAAGAGCTGAACCAGAATAATCTCCCCA
ATGATGTTTTTCGGGAGGCTCAAAGGAGTTACCTGGTATTTCTGACGTCCCAGTTCTGCT
ACGAAGAGTACGTGCAGAGGACTTTTGGGGTGCCTCGGCGCCAACGCGCCATAGACAAGA
GGCAGAGAGCCAGT
>MG298837.1:48847-49452 Human gammaherpesvirus 4 isolate GK_BL67, partial genome ; LN827553.1:48879-49484 Human herpesvirus 4 genome assembly sLCL-IS1.08, segment : I ; 
TGGGCTGCCAGAGGCTGGCTGAGCCACCGAG-CGCCCGCTCAGGCTGGCGGCCCCGAATC
CGGGCAGTGCTGCCGCACAACGCGGCCTACGAGCTCGACCGTGGCTCCCGCCTCTTGGAT
GCCATCATCCCCTGCTTGGGACCCGACCGCACTTGCATGCGGCCGGTGGTCCTGCGGGGG
GTGACGGTCAG---GCAGCTCCTGTATTTAACTTTGCGGACAGAGGCCAGAGCCGTTTGC
TCCATCTGTCAGCA---ACGCCAAGCT-CCAGAGGACGCCCGCGACGAGCCTCACCTGTT
CTCCTCCTGTTTAGAGGTAGAATTGCCACCTGGTGAGTGGTGTGCGGGCTGCCGTCTCTA
TCAGACGCGTTATGGCACGCCGGCTGCCCAAGCCCACCCTCCAGGGGAGGCTGGAGGCGG
ATTTTCCAGACAGTCCCCTGCTTCCTAAATTTCAAGAGCTGAACCAGAATAATCTCCCCA
ATGATGTTTTTCGGGAGGCTCAAAGAAGTTACCTGGTATTTCTGACATCCCAGTTCTGCT
ACGAAGAGTACGTGCAGAGGACTTTTGGGGTGCCTCGGCGCCAACGCGCCATAGACAAGA
GGCAGAGAGCCAGT
>MK540470.1:48856-49461 Human gammaherpesvirus 4 isolate NPCT115, complete genome ; MK540469.1:48856-49461 Human gammaherpesvirus 4 isolate NPCT114, complete genome ; MK540468.1:48856-49461 Human gammaherpesvirus 4 isolat
TGGGCTGCCAGAGGCTGGCTGAGCCACCGAG-CGCCCGCTCGGGCTGGCAGCCCCGAATC
CGGGCGGTGCTGCCGCACAACGCGGCCTATGAGCTCGACCGTGGCTCCCGCCTCTTGGAT
GCCATCATCCCCTGCTTGGGACCCGACCGCACATGCATGCGGCCGGTGGTCCTGCGGGGG
GTGACGGTCAG---GCAGCTCCTGTATTTAACTTTGCGGACAGAGGCCAGAGCCGTTTGC
TCCATCTGTCAGCA---ACGCCAAGCT-CCAGAGGACGCCCGCGACGAGCCTCACCTGTT
CTCCTCCTGTTTAGAGGTAGAATTGCCACCTGGTGAGCGGTGTGCGGGCTGCCGTCTCTA
TCAGACGCGTTATGGCACGCCGGCTGCCCAAGCCCACCCTCCAGGGGAGGCTGGAGGCGG
ATTTTCCAGACAGTCCCCTGCTTCCTAAATTTCAAGAGCTGAACCAGAATAATCTCCCCA
ATGATGTTTTTCGGGAGGCTCAAAGGAGTTACCTGGTATTTCTGACGTCCCAGTTCTGCT
ACGAAGAGTACGTGCAGAGGACTTTTGGGGTGCCTCGGCGCCAACGCGCCATAGACAAGA
GGCAGAGAGCCAGT
>MG298907.1:48308-48913 Human gammaherpesvirus 4 isolate RK_LCL_H12, partial genome ; 
TGGGCTGCCAGAGGCTGGCTGAGCCACCGAG-CGCCCGCTCGGGCTGGCGGCCCCGAATC
CGGGCAGTGCTGCCGCACAACGCGGCCTACGAGCTTGACTGTGGCTCCCGCCTCTTGGAT
GCCATCATCCCCTGCTTGGGACCCGACCGCACTTGCATGCGGCCGGTGGTCCTGCGGGGG
GTGACGGTCAG---GCAGCTCCTGTATTTAACTTTGCGGACAGAGGCCAGAGCCGTTTGC
TCCATCTGTCAGCA---ACGCCAAGCT-CCAGAGGACGCCCGCGACGAGCCTCACCTGTT
CTCCTCCTGTTTAGAGGTAGAATTGCCACCTGGTGAGCGGTGTGCGGGCTGCCGTCTCTA
TCAGACGCGTTATGGCACGCCGGCTGCCCAAGCCCACCCTCCAGGGGAGGCTGGAGGCAG
ATTTTCCAGACAGTCCCCTGCTTCCTAAATTTCAAGAGCTGAACCAGAATAATCTCCCTA
ATGATGTTTTTCGGGAGGCTCAAAGGAGTTACCTGGTATTTCTGACGTCCCAGTTCTGCT
ACGAAGAGTACGTGCAGAGGACTTTTGGGGTGCCTCGGCGCCAACGCGCCATAGACAAGA
GGCAGAGAGCCAGT
>MH590400.1:48605-49210 Human gammaherpesvirus 4 isolate HKHD31, partial genome ; 
TGGGCTTCCAGAGGCTGGCTGAGCCACCGAG-CGCCCGCTCGGGCTGGCAGCCCCGAATC
CGGGCGGTGCTGCCGCACAACGCGGCCTATGAGCTCGACCGTGGCTCCCGCCTCTTGGAT
GCCATCATCCCCTGCTTGGGACCCGACCGCACATGCATGCGGCCGGTGGTCCTGCGGGGG
GTGACGGTCAG---GCAGCTCCTGTATTTAACTTTGCGGACAGAGGCCAGAGCCGTTTGC
TCCATCTGTCAGCA---ACGCCAAGCT-CCAGAGGACGCCCGCGACGAGCCTCACCTGTT
CTCCTCCTGTTTAGAGGTAGAATTGCCACCTGGTGAGCGGTGTGCGGGCTGCCGTCTCTA
TCAGACGCGTTATGGCACGCCGGCTGCCCAAGCCCACCCTCCAGGGGAGGCTGGAGGCGG
ATTTTCCAGACAGTCCCCTGCTTCCTAAATTTCAAGAGCTGAACCAGAATAATCTCCCCA
ATGATGTTTTTCGGGAGGCTCAAAGGAGTTACCTGGTATTTCTGACGTCCCAGTTCTGCT
ACGAAGAGTACGTGAAGAGGACTTTTGGGGTGCCTCGGCGCCAACGCGCCATAGACAAGA
GGCAGAGAGCCAGT
>MH590495.1:47965-48570 Human gammaherpesvirus 4 isolate HKHD126, partial genome ; 
TGGGCTTCCAGAGGCTGGCTGAGCCACCGAG-CGCCCGCTCGGGCTGGCAGCCCCGAATC
CGGGCGGTGCTGCCGCACAACGCGGCCTATGAGCTCGACCGTGGCTCCCGCCTCTTGGAT
GCCATCATCCCCTGCTTGGGACCCGACCGCACATGCATGCGGCCGGTGGTCCTGCGGGGG
GTGACGGTCAG---GCAGCTCCTGTATTTAACTTTGCGGACAGAGGCCAGAGCCGTTTGC
TCCATCTGTCAGCA---ACGCCAAGCT-CCAGAGGACGCCCGCGACGAGCCTCACCTGTC
CTCCTCCTGTTTAGAGGTAGAATTGCCACCTGGTGAGCGGTGTGCGGGCTGCCGTCTCTA
TCAGACGCGTTATGGCACGCCGGCTGCCCAAGCCCACCCTCCAGGGGAGGCTGGAGGCGG
ATTTTCCAGACAGTCCCCTGCTTCCTAAATTTCAAGAGCTGAACCAGAATAATCTCCCCA
ATGATGTTTTTCGGGAGGCTCAAAGGAGTTACCTGGTATTTCTGACGTCCCAGTTCTGCT
ACGAAGAGTACGTGCAGAGGACTTTTGGGGTGCCTCGGCGCCAACGCGCCATAGACAAGA
GGCAGAGAGCCAGT
>MG021313.1:48806-49411 Human gammaherpesvirus 4 isolate EBVaGC8-1, partial genome ; 
TGGGCTGCCAGAGGCTGGCTGAGCCACCGAG-CGCCCGCTCGGGCTGGCAGCCCCGAATC
CGGGCGGTGCTGCCGCACAACGCGGCCTATGAGCTCGACCGTGGCTCCCGCCTCTTGGAT
GCCATCATCCCCTGCTTGGGACCCGACCGCACTTGCATGCGGCCGGTGGTCCTGCGGGGG
GTGACGGTCAG---GCAGCTCCTGTATTTAACTTTGCGGACAGAGGCCAGAGCCGTTTGC
TCCATCTGTCAGCA---ACGCCAAGCT-CCAGAGGACGCCCGCGACGAGCCTCACCTGTT
CTCCTCCTGTTTAGAGGTAGAATTGCCACCTGGTGAGCGGTGTGCGGGCTGCCGTCTCTA
TCAGACGCGTTATGGCACGCCGGCTGCCCAAGCCCACCCTCCAGGGGAGGCTGGAGGCGG
ATTTTCCAGACAGTCCCCTGCTTCCTAAATTTCAAGAGCTGAACCAGAATAATCTCCCCA
ATGATGTTTTTCGGGAGGCTCAAAGGAGTTACCTGGTATTTCTGACGTCCCAGTTCTGCT
ACGAAGAGTACGTGCAGAGGACTTTTGGAGTGCCTCGGCGCCAACGCGCCATAGACAAAA
GGCAGAGAGCCAGT
>MH883756.1:48702-49307 Human gammaherpesvirus 4 isolate ebv7, partial genome ; LS992242.1:48702-49307 Human gammaherpesvirus 4 isolate Human herpesvirus 4 genome assembly, chromosome: I ; 
TGGGCTGCCAGAGGCTGGCTGAGCCACCGAG-CGCCCGCTCGGGCTGGCGGCCCCGAATC
CGGGCAGTGCTGCCGCACAACGCGGCCTACGAGCTCGACCGTGGCTCCCGCCTCTTGGAT
GCCATCATCCCCTGCTTGGGACCCGACCGCACTTGCATGCGGCCGGTGGTCCTGCGGGGG
GTGACGGTCAG---GCAGCTCCTGTATTTAACTTTGCGGACAGAGGCCAGAGCCGTTTGC
TCCATCTGTCAGCA---ACGCCAAGCT-CCAGAGGACGCCCGCGACGAGCCTCACCTGTT
CTCCTCCTGTTTAGAGGTAGAATTGCCACCTGGTGAGCGGTGTGCGGGCTGCCGTCTCTA
TCAGACGCGTTATGTCACGCCGGCTGCCCAAGCCCACCCTCCAGGGGAGGCTGGAGGCGG
ATTTTCCAGACAGTCCCCTGCTTCCTAAATTTCAAGAGCTGAACCAGAATAATCTCCCCA
ATGATGTTTTTCGGGAGGCTCAAAGAAGTTACCTGGTATTTCTGACGTCCCAGTTCTGCT
ACGAAGAGTACGTGCAGAGGACTTTTGGGGTGCCTCGGCGCCAACGCGCCATAGACAAGA
GGCAGAGAGCCAGT
>MK540446.1:48856-49461 Human gammaherpesvirus 4 isolate NPCT089, complete genome ; MK540393.1:48856-49461 Human gammaherpesvirus 4 isolate NPCT039, complete genome ; MK540377.1:48856-49461 Human gammaherpesvirus 4 isolat
TGGGCTTCCAGAGGCTGGCTGAGCCACCGAG-CGCCCGCTCGGGCTGGCAGCCCCGAATC
CGGGCGGTGCTGCCGCACAACGCGGCCTATGAGCTCGACCGTGGCTCCCGCCTCTTGGAT
GCCATCATCCCCTGCTTGGGACCCGACCGCACATGCATGCGGCCGGTGGTCCTGCGGGGG
GTGACGGTCAG---GCAGCTCCTGTATTTAACTTTGCGGACAGAGGCCAGAGCCGTTTGC
TCCATCTGTCAGCA---ACGCCAAGCT-CCAGAGGACGCCCGCGACGAGCCTCACCTGTT
CTCCTCCTGTTTAGAGGTAGAATTGCCACCTGGTGAGCGGTGTGCGGGCTGCCGTCTCTA
TCAGACGCGTTATGGCACGCCGGCTGCCCAAGCCCACCCTCCAGGGGAGGCTGGAGGCGG
ATTTTCCAGACAGTCCCCTGCTTCCTAAATTTCAAGAGCTGAACCAGAATAATCTCCCCA
ATGATGTTTTTCGGGAGGCTCAAAGGAGTTACCTGGTATTTCTGACGTCCCAGTTCTGCT
ACGAAGAGTACGTGCAGAGGACTTTTGGGGTGCCTCGGCGCCAACGCGCCATAGACAAGA
GGCAGAGAGCCAGT
>MK540353.1:48856-49461 Human gammaherpesvirus 4 isolate NPCS048, complete genome ; MH590426.1:38321-38926 Human gammaherpesvirus 4 isolate HKHD57, partial genome ; 
TGGGCTGCCAGAGGCTGGCTGAGCCACCGAG-CGCCCGCTCGGGCTGGCAGCCCCGAATC
CGGGCGGTGCTGCCGCACAACGCGGCCTATGAGCTCGACCGTGGCTCCCGCCTCTTGGAT
GCCATCATCCCCTGCTTGGGACCCGACCGCACATGCATGCGGCCGGTGGTCCTGCGGGGG
GTGACGGTCAG---GCAGCTCCTGTATTTAACTTTGCGGACAGAGGCCAGAGCCGTTTGC
TCCATCTGTCAGCA---ACGCCAAGCT-CCAGAGGACGCCCGCGACGAGCCTCACCTGTT
CTCCTCCTGTTTAGAGGTAGAATTGCCACCTGGTGAGCGGTGTGCGGGCTGCCGTCTCTA
TCAGACGCGTTATGGCACGCCGGCTGCCCAAGCCCACCCTCCAGGGGAGGCTGGAGGCAG
ATTTTCCAGACAGTCCCCTGCTTCCTAAATTTCAAGAGCTGAACCAGAATAATCTCCCCA
ATGATGTTTTTCGGGAGGCTCAAAGGAGTTACCTGGTATTTCTGACGTCCCAGTTCTGCT
ACGAAGAGTACGTGCAGAGGACTTTTGGGGTGCCTCGGCGCCAACGCGCCATAGACAAGA
GGCAGAGAGCCAGT
>MK540419.1:48856-49461 Human gammaherpesvirus 4 isolate NPCT062, complete genome ; MK540311.1:48856-49461 Human gammaherpesvirus 4 isolate NNPCT004, complete genome ; MK540261.1:48856-49461 Human gammaherpesvirus 4 isola
TGGGCTGCCAGAGGCTGGCTGAGCCACCGAG-CGCCCGCTCGGGCTGGCGGCCCCGAATC
CGGGCAGTGCTGCCGCACAACGCGGCCTACGAGCTCGACTGTGGCTCCCGCCTCTTGGAT
GCCATCATCCCCTGCTTGGGACCCGACCGCACTTGCATGCGGCCGGTGGTCCTGCGGGGG
GTGACGGTCAG---GCAGCTCCTGTATTTAACTTTGCGGACAGAGGCCAGAGCCGTTTGC
TCCATCTGTCAGCA---ACGCCAAGCT-CCAGAGGACGCCCGCGACGAGCCTCACCTGTT
CTCCTCCTGTTTAGAGGTAGAATTGCCACCTGGTGAGCGGTGTGCGGGCTGCCGTCTCTA
TCAGACGCGTTATGGCACGCCGGCTGCCCAAGCCCACCCTCCAGGGGAGGCTGGAGGCGG
ATTTTCCAGACAGTCCCCTGCTTCCTAAATTTCAAGAGCTGAACCAGAATAATCTCCCTA
ATGATGTTTTTCGGGAGGCTCAAAGGAGTTACCTGGTATTTCTGACGTCCCAGTTCTGCT
ACGAAGAGTACGTGCAGAGGACTTTTGGGGTGCCTCGGCGCCAACGCGCCATAGACAAGA
GGCAGAGAGCCAGT
>AP019042.1:47576-48181 Human gammaherpesvirus 4 UPN1113_PBMC DNA, nearly complete genome ; 
TGGGCTTCCAGAGGCTGGCTGAGCCACCGAG-CGCCCGCTCGGGCTGGCAGCCCCGAATC
CGGGCGGTGCTGCCGCACAACGCGGCCTATGAGCTCGACCGTGGCTCCCGCCTCTTGGAT
GCCATCATCCCCTGCTTGGGACCCGACCGCACATGCATGCGGCCGGTGGTCCTGCGGGGG
GTGACGGTCAG---GCAGCTCCTGTATTTAACTTTGTGGACAGAGGCCAGAGCCGTTTGC
TCCATCTGTCAGCA---ACGCCAAGCT-CCAGAGGACGCCCGCGACGAGCCTCACCTGTT
CTCCTCCTGTTTAGAGGTAGAATTGCCACCTGGTGAGCGGTGTGCGGGCTGCCGTCTCTA
TCAGACGCGTTATGGCACGCCGGCTGCCCAAGCCCACCCTCCAGGGGAGGCTGGAGGCGG
ATTTTCCAGACAGTCCCCTGCTTCCTAAATTTCAAGAGCTGAACCAGAATAATCTCCCCA
ATGATGTTTTTCGGGAGGCTCAAAGGAGTTACCTGGTATTTCTGACGTCCCAGTTCTGCT
ACGAAGAGTACGTGCAGAGGACTTTTGGGGTGCCTCGGCGCCAACGCGCCATAGACAAGA
GGCAGAGAGCCAGT
>MG298850.1:48668-49273 Human gammaherpesvirus 4 isolate IMS_Saliva_193, partial genome ; 
TGGGCTGCCAGAGGCTGGCTGAGCCACCGAG-CGCCCGCTCGGGCTGGCGGCCCCGAATC
CGGGCAGTGCTGCCGCACAACGCGGCCTACGAGCTCGACTGTGGCTCCCGCCTCTTGGAT
GCCATCATCCCCTGCTTGGGACCCGACCGCACTTGCATGCGGCCGGTGGTCCTGCGGGGG
GTGACGGTCAG---GCAGCTCCTGTATTTAACTTTGCGGACAGAGGCCAGAGCCGTTTGC
TCCATCTGTCAGCA---ACGCCAAGCT-CCAGAGGACGCCAGCGACGAGCCTCACCTGTT
CTCCTCCTGTTTAGAGGTAGAATTGCCACCTGGTGAGCGGTGTGCGGGCTGCCGTCTCTA
TCAGACGCGTTATGGCACGCCGGCTGCCCAAGCCCACCCTCCAGGGGAGGCTGGAGGCGG
ATTTTCCAGACAGTCCCCTGCTTCCTAAATTTCAAGAGCTGAACCAGAATAATCTCCCCA
ATGATGTTTTTCGGGAGGCTCAAAGGAGTTACCTGGTATTTCTGACATCCCAGTTCTGCT
ACGAAGAGTACGTGCAGAGGACTTTTGGGGTGCCTCGGCGCCAACGCGCCATAGACAAGA
GGCAGAGAGCCAGT
