# Supplementary material for: A survey of RNA secondary structural propensity encoded within human herpesvirus genomes: global comparisons and local motifs
Source: PeerJ. 2020 Sep 10;8:e9882. doi: 10.7717/peerj.9882 (PMC7487152; doi:10.7717/peerj.9882)
Supplement: Supplemental Information 4 — The purpose of MAFFT alignments and importance of resulting data is described above (Data S1). The EBNA1 3’ UTR is the first sequence in the file, followed by the homologous sequences. [file peerj-08-9882-s004.fasta]

>MG298847.1 ; MG298844.1 ; LN827739.1 ; LN827572.1 ; LN827555.1 ; AB850654.1 ; AB850647.1 ; V01555.2 ; NC_007605.1 ; M80517.1 ; 
GGTGGATAGAGAGGAGGGGGATCCGGAGGGGACCACTAGGTCGCCGGA------------
-GGTCGACCCTCCTGTCACCACCTCCCTGATAATGTCTTCAATAGACAGAAATTGGGTGA
CCACTGAGGGAGTGTTCCACAGTAATGTTGTCTGGTCGCTAGATGGCGCGGGTGAGGCCA
CGCTTTGCGAAAACGAAAGTGCTTGAAAAGGCGCGGGATAGCGTGCGCTACCGGATGGCG
GGTAACTTAGGAAGCGTTTCTTGAGCTTCCCTGGGATGAGCGTTTGGGAGAGCTGATTCT
GCAGCCCAGAGAGTAGTCTCAGGGCATCCTCTGGAGCCTGACCTGTGATCGTCGCATCAT
AGACCGCCAGTAGACCTGGGAGCAGATTCACCGCCGCGGCCGTCTCCTTTAAG-------
-
>MH590399.1 ; 
GGTGGATAGAGAGGAGGGGGATCCGGAGGGGACCACTAGGTCGCCGGA------------
-GGTCGACCCTCCTGTCACCACCTCCCTGATAATGTCTTCAATAGACAGAAATTGGGTGA
CCACTGAGGGAGTGTTCCACAGTAATGTTGTCTGGTCGCTAGATGGCGCGGGTGAGGCCA
CGCTTTGCGAAAACGAAAGTGCTTGAAAAGGCGCGGGATAGCGTGCGCTACCGGATGGCG
GGTAACTTAGGAAGCGTTTCTTGAGCTTCCCTGGGATGAGCGTTTGGGAGAGCTGATTCT
GCAGCCCGGAGAGTAGTCTCAGGGCATCCTCTGGAGCCTGACCTGTGACCGTCGCATCAT
AGACCGCCAGTAGACCTGGGAGCAGATTCACCGCAGCGGCCGTCTCCTTTAAG-------
-
>MG298902.1 ; MG298900.1 ; MG298899.1 ; MG298831.1 ; KT001102.1 ; LN827591.1 ; LN827580.1 ; LN827559.1 ; 
GGTGGATAGAGAAGAGGGGGATCCGGAGGGGACCACTAGGTCGCCGGA------------
-GGTCGACCCTCCTGTCACCACCTCCCTGATAATGTCTTCAATAGACAGAAATTGGGTGA
CCACTGAGGGAGTGTTCCACAGTAATGTTGTCTGGTCGCTAGATGGCGCGGGTGAGGCCA
CGCTTTGCGAAAACGAAAGTGCTTGAAAAGGCGCGGGATAGCGTGCGCTACCGGATGGCG
GGTAACTTAGGAAGCGTTTCTTGAGCTTCCCTGGGATGAGCGTTTGGGAGAGCTGATTCT
GCAGCCCAGAGAGTAGTCTCAGGGCATCCTCTGGAGCCTGACCTGTGACCGTCGCATCAT
AGACCGCCAGTAGACCTGGGAGCAGATTCACCGCCGCGGCCGTCTCCTTTAAG-------
-
>LN827573.1 ; 
GGTGGATAGAGAGGAGGGGGATCCGGAGGGGACCACTAGGTCGCCGGA------------
-GGTCGACCCTCCTGTCACCACCTCCCTGATAATGTCTTCAATAGACAGAAATTGGGTGA
CCACTGAGGGAGTGTTCCACAGTAATGTTGTCTGGTCGCTAGATGGCGCGGGTGAGGCCA
CGCTTTGCGAAAACGAAAGTGCTTGAAAAGGCGCGGGATAGCGTGCGCTACCGGATGGCG
GGTAACTTAGGAAGCGTTTCTTGAGCTTCCCTGGGATGAGCGTTTGGGAGAGCTGATTCT
GCAGCCCAGAGAGTAGTCTCAGGGCATCCTCTGGAGCCTGGCCTGTGACCGTCGCATCAT
AGACCGCCAGTAGACCTGGGAGCAGATTCACCGCCGCGGCCGTCTCCTTTAAG-------
-
>MK540466.1 ; MK540464.1 ; MK540461.1 ; MK540452.1 ; MK540447.1 ; MK540444.1 ; MK540419.1 ; MK540402.1 ; MK540401.1 ; MK540400.1 ; MK540396.1 ; MK540393.1 ; MK540382.1 ; MK540378.1 ; MK540377.1 ; MK540373.1 ; MK540369.1 ; 
GGTGGATAGAGAGGAGGGGGATCCGGAGGGGACCACTAGGTCGCCGGA------------
-GGTCGACCCTCCTGTCACCACCTCCCTGATAATGTCTTCAATAGACAGAAATTGGGTGA
CCACTGAGGGAGTGTTCCACAGTAATGTTGTCTGGTCGCTAGATGGCGCGGGTGAGGCCA
CGCTTTGCGAAAACGAAAGTGCTTGAAAAGGCGCGGGATAGCGTGCGCTACCGGATGGCG
GGTAACTTAGGAAGCGTTTCTTGAGCTTCCCTGGGATGAGCGTTTGGGAGAGCTGATTCT
GCAGCCCAGAGAGTAGTCTCAGGGCATCCTCTGGAGCCTGACCTGTGACCGTCGCATCAT
AGACCGCCAGTAGACCTGGGAGCAGATTCACCGCCGCGGCCGTCTCCTTTAAG-------
-
>AB850646.1 ; 
GGTGGATAGAGAGGAGGGGGATCCGGAGGGGACCACTAGGTCGCCGGAGGTCGACCCTCC
TGGTCGACCCTCCTGTCACCACCTCCCTGATAATGTCTTCAATAGACAGAAATTGGGTGA
CCACTGAGGGAGTGTTCCACAGTAATGTTGTCTGGTCGCTAGATGGCGCGGGTGAGGCCA
CGCTTTGCGAAAACGAAAGTGCTTGAAAAGGCGCGGGATAGCGTGCGCTACCGGATGGCG
GGTAACTTAGGAAGCGTTTCTTGAGCTTCCCTGGGATGAGCGTTTGGGAGAGCTGATTCT
GCAGCCCAGAGAGTAGTCTCAGGGCATCCTCTGGAGCCTGACCTGTGACCGTCGCATCAT
AGACCGCCAGTAGACCTGGGAGCAGATTCACCGCCGCGGCCGTCTCCTTTAAG-------
-
>LN827574.1 ; 
GGTGGATAGAGAGGAGGGGGATCCGGAGGGGACCACTAGGTCGCCGGA------------
-GGTCGACCCTCCTGTCACCACCTCCCTGATAATGTCTTCAATAGACAGAAATTGGGTGA
CCACTGAGGGAGTGTTCCACAGTAATGTTGTCTGGTCGCTAGATGGCGCGGGTGAGGCCA
CGCTTTGCGAAAACGAAAGTGCTTGAAAAGGCGCGGGATAGCGTGCGCTACCGGATGGCG
GGTAACTTAGGAAGCGTTTCTTGAGCTTCCCTGGGATGAGCGTTTGGGAGAGCTGATTCT
GCAGCCCAGAGAGTAGTCTCAGGGCATCTTCTGGAGCCTGACCTGTGACCGTCGCATCAT
AGACCGCCAGTAGACCTGGGAGCAGATTCACCGCCGCGGCCGTCTCCTTTAAG-------
-
>MK540294.1 ; MK540263.1 ; MK540261.1 ; MH144220.1 ; MH590550.1 ; MH590511.1 ; MH590491.1 ; MH590483.1 ; MH590482.1 ; MH590459.1 ; MH590444.1 ; MH590437.1 ; MH590394.1 ; MH590393.1 ; MG298858.1 ; MG298824.1 ; LN824142.1 ; 
GGTGGATAGAGAGGAGGGGGATCCGGAGGGGACCACTAGGTCGCTGGA------------
-GGTCGACCCTCCTGTCACCACCTCCCTGATAATGTCTTCAATAGACAGAAATTGGGTGA
CCACTGAGGGAGTGTTCCACAGTAATGTTGTCTGGTCGCTAGATGGCGCGGGTGAGGCCA
CGCTTTGCGAAAACGAAAGTGCTTGAAAAGGCGCGGGATAGCGTGCGCTACCGGATGGCG
GGTAACTTAGGAAGCGTTTCTTGAGCTTCCCTGGGATGAGCGTTTGGGAGAGCTGATTCT
GCAGCCCAGAGAGTAGTCTCAGGGCATCCTCTGGAGCCTGACCTGTGACCGTCGCATCAT
AGACCGCCAGTAGACCTGGGAGCAGATTCACCGCCGCGGCCGTCTCCTTTAAG-------
-
>MK540268.1 ; 
GGTGGATAGAGAGGAGGGGGATCCGGAGGGGACCACTAGGTCGCCGGA------------
-GGTCGACCCTCCTGTCACCACCTCCCTGATAATGTCTTCAATAGACAGAAATTGGGTGA
CCACTGAGGGAGTGTTCCACAGTAATGTTGTCTGGTCGCTAGATGGCGCGGGTGAGGCCA
CGCTTTGCGAAAACGAAAGTGCTTCAAAAGGCGCGGGATAGCGTGCGCTACCGGATGGCG
GGTAACTTAGGAAGCGTTTCTTGAGCTTCCCTGGGATGAGCGTTTGGGAGAGCTGATTCT
GCAGCCCAGAGAGTAGTCTCAGGGCATCCTCTGGAGCCTGACCTGTGACCGTCGCATCAT
AGACTGCCAGTAGACCTGGGAGCAGATTCACCGCCGCGGCCGTCTCCTTTAAG-------
-
>MH590392.1 ; MH590385.1 ; 
GGTGGATAGAGAGGAGGGGGATCCGGAGGGGACCACTAGGTCGCCGGA------------
-GGTCGACCCTCCTGTCACCACCTCCCTGATAATGTCTTCAATAGACAGAAATTGGGTGA
CCACTGAGGGAGTGTTCCACAGTAATGTTGTCTGGTCGCTAGATGGCGCGGGTGAGGCCA
CGCTTTGCGAAAACGAAAGTGCTTGAAAAGGCGCGGGATAGCGTGCGCTACCGGATGGCG
GGTAACTTAGGAAGCGTTTCTTGAGCTTCCCTGGGATGAGCGTTTGGGAGATCTGATTCT
GCAGCCCAGAGAGTAGTCTCAGGGCATCCTCTGGAGCCTGACCTGTGACCGTCGCATCAT
AGACCGCCAGTAGACCTGGGAGCAGATTCACCGCCGCGGCCGTCTCCTTTAAG-------
-
>S45894.1 ; 
GGTGGATAGAGAGGAGGGGGATCCGGAGGGGACCACTAGGTCGCCGGA------------
-GGTCGACCCTCCTGTCACCACCTCCCTGATAATGTCTTCAATAGACAGAAATTGGGTGA
CCACTGAGGGAGTGTTCCACAGTAATGTTGTCTGGTCGCTAGATGGCGCGGGTGAGGCCA
CGCTTTGCGAAAACGAAAGTGCTTGAAAAGGCGCGGGATAGCGTGCGCTACCGGATGGCG
GGTAACTTAGGAAGCGTTTCTTGAGCTTCCCTGGGATGAGCGTTTGGGAGAGCTGATTCT
GCAGCCCAGAGAGTAGTCTCAGGGCATCCTCTGGAGCCTGACCTGTGATCGTCGCATCAT
AGACCGCCAGTAGACCTGGGAGCAGATTCACCGCCGCGGCCGTCTCCTTTAAGTGTGAAT
C
>AY037858.1 ; 
GGCGGACAGAGAGGAGTGGGCCGCAGAGGGGACCACCAGGTCTCCGGG------------
-CGTCGACCCCCCTGACACCACCTCCCTAATAATGTCTTCAATAGACAGGAACTGGGTGA
CAACTGAGGGAGTATTCCACAATAATTCTGGTTGGTCGCTAGATGGCGTGGGAGAGGCTT
TATCACGCGAAAACGAAAGTGTTTGAAAAGGCGCGGGATAGTGTATGCTACCTGATGGCG
GGTAACTCAGAAAGCGTTTCTTGAGCTTCCCGGGGATGAGCGTCTGGGAGAGCTGATTCT
GCAGACCGGCTAGGAGCCGCAGGGCGTTCTCCGGGGCGCGGCCCGAGACCGTCGCGTCGT
AGACAGCCAGGAGACCCGGGAGCAGATTCACCGCAGCGGCCGTCTCCCTCAAG-------
-
>MK540470.1 ; MK540469.1 ; MK540468.1 ; MK540467.1 ; MK540465.1 ; MK540463.1 ; MK540462.1 ; MK540460.1 ; MK540459.1 ; MK540458.1 ; MK540457.1 ; MK540456.1 ; MK540455.1 ; MK540454.1 ; MK540453.1 ; MK540451.1 ; MK540450.1 ;
GGTGGATAGAGAGGAGGGGGATCCGGAGGGGACCACTAGGTCGCCGGA------------
-GGTCGACCCTCCTGTCACCACCTCCCTGATAATGTCTTCAATAGACAGAAATTGGGTGA
CCACTGAGGGAGTGTTCCACAGTAATGTTGTCTGGTCGCTAGATGGCGCGGGTGAGGCCA
CGCTTTGCGAAAACGAAAGTGCTTCAAAAGGCGCGGGATAGCGTGCGCTACCGGATGGCG
GGTAACTTAGGAAGCGTTTCTTGAGCTTCCCTGGGATGAGCGTTTGGGAGAGCTGATTCT
GCAGCCCAGAGAGTAGTCTCAGGGCATCCTCTGGAGCCTGACCTGTGACCGTCGCATCAT
AGACCGCCAGTAGACCTGGGAGCAGATTCACCGCCGCGGCCGTCTCCTTTAAG-------
-
>MK540418.1 ; 
GGTGGATAGAGAGGAGGGGGATCCGGAGGGGACCACTAGGTCGCCGGA------------
-GGTCGACCCTCCTGTCACCACCTCCCTGATAATGTCTTCAATAGACAGAAATTGGGTGA
CCACTGAGGGAGTGTTCCACAGTAATGTTGTCTGGTCGCTAGATGGCGCGGGTGAGGCCA
CGCTTTGCGAAAACGAAAGTGCTTCAAAAGGCGCGGGATAGCGTGCGCTACCGGATGGCG
GGTAACTTAGGAAGCGTTTCTTGAGCTTCCCTGGGATGAGCGTTTGGGAGAGCTGATTCT
GCAGCCCAGAGAGTAGTCTCAGGGCATCCTCTGGAGCCTGACCTGTGACCGTCGCATCAT
ATACCGCCAGTAGACCTGGGAGCAGATTCACCGCCGCGGCCGTCTCCTTTAAG-------
-
>MG298914.1 ; 
GGTGGATAGAGAGGAGGGGGATCCGGAGGGGACCACTAGGTCGCCGGA------------
-GGTCGACCCTCCTGTCACCACCTCCCTGATAATGTCTTCAATAGACAGAAATTGGGTGA
CCACTGAGGGAGTGTTCCACAGTAATGTTGTCTGGTCGCTAGATGGCGCGGGTGAGGCCA
CGCTTTGCGAAAACGAAAGTGCTTGAAAAGGCGCGGGATAGCGTGCGCTACCGGATGGCG
GGTAACTTAGGAAGCGTTTCTTGAGCTTCCCTGGGATGAGCGTTTGGGAGAGCTAATTCT
GCAGCCCAGAGAGTAGTCTCAGGGCATCCTCTGGAGCCTGACCTGTGACCGTCGCATCAT
AGACCGCCAGTAGACCTGGGAGCAGATTCACCGCAGCGGCCGTCTCCTTTAAG-------
-
>AP019087.1 ; 
GGTGGATAGAGAGGAGGGGGATCCGGAGGGGACCACTAGGTCGCCGGA------------
-GGTCGACCCTCCTGTCATCACCTCCCTGATAATGTCTTCAATAGACAGAAATTGGGTGA
CCACTGAGGGAGTGTTCCACAGTAATGTTGTCTGGTCGCTAGATGGCGCGGGTGAGGCCA
CGCTTTGCGAAAACGAAAGTGCTTGAAAAGGCGCGGGATAGCGTGCGCTACCGGATGGCG
GGTAACTTAGGAAGCGTTTCTTGAGCTTCCCTGGGATGAGCGTTTGGGAGAGCTGATTCT
GCAGCCCAGAGAGTAGTCTCAGGGCATCCTCTGGAGCCTGACCTGTGACCGTCGCATCAT
AGACCGCCAGTAGACCTGGGAGCAGATTCACCGCCGCGGCCGTCTCCTTTAAG-------
-
>MG021316.1 ; 
GGTGGATAGAGAGGAGGGGGATCCGGAGGGGACCACTAGGTCGCCGGA------------
-GGTCGACCCTCCTGTCACCACCTCCCTGATAATGTCTTCAATAGACAGAAATTGGGTGA
CCACTGAGGGAGTGTTCCACAGTAATGTTGTCTGGTCGCTAGATGGCGCGGGTGAGGCCA
CGCTTTGCGAAAACGAAAGTGCTTGAAAAGGCGCGGGATAGCGTGCGCTACCGGATGGCG
GGTAACTTAGGAAGCGTTTCTTGAGCTTCCCTGGGATGAGCGTTTGGGAGAGCTGATTCT
GCAGCCCGGAGAGTAGTCTCAGGGCATCCTCTGGAGCCTGACCTGTGACCGTCGCATCAT
AGACCGCCAGTAGACCTGGGAGCAGATTCACCGCCGCGGCCGTCTCCTTTAAG-------
-
>MG298837.1 ; LN827553.1 ; 
GGTGGATAGAGAGGAGGGGGATCCGGAGGGGACCACTAGGTCGCCGGA------------
-GGTCGACCCTCCTGTCACCACCTCCCTGATAATGTCTTCAATAGACAGAAATTGGGTGA
CCACTGAGGGAGTGTTCCACAGCAATGTTGTCTGGTCGCTAGATGGCGCGGGTGAGGCCA
CGCTTTGCGAAAACGAAAGTGCTTGAAAAGGCGCGGGATAGCGTGCGCTACCGGATGGCG
GGTAACTTAGGAAGCGTTTCTTGAGCTTCCCTGGGATGAGCGTTTGGGAGAGCTGATTCT
GCAGCCCAGAGAGTAGTCTCAGGGCATCCTCTGGAGCCTGACCTGTGACCGTCGCATCAT
AGACCGCCAGTAGACCTGGGAGCAGATTCACCGCCGCGGCCGTCTCCTTTAAG-------
-
>MK540252.1 ; AP019161.1 ; AP019160.1 ; AP019097.1 ; 
GGTGGATAGAGAGGAGGGGGATCCGGAGGGGACCACTAGGTCGCCGGA------------
-GGTCGACCCTCCTGTCACCACCTCCCTGATAATGTCTTCAATAGACAGAAATTGGGTGA
CCACTGAGGGAGTGTTCCACAGTAATGTTGTCTGGACGCTAGATGGCGCGGGTGAGGCCA
CGCTTTGCGAAAACGAAAGTGCTTGAAAAGGCGCGGGATAGCGTGCGCTACCGGATGGCG
GGTAACTTAGGAAGCGTTTCTTGAGCTTCCCTGGGATGAGCGTTTGGGAGAGCTGATTCT
GCAGCCCAGAGAGTAGTCTCAGGGCATCCTCTGGAGCCTGACCTGTGACCGTCGCATCAT
AGACCGCCAGTAGACCTGGGAGCAGATTCACCGCCGCGGCCGTCTCCTTTAAG-------
-
>MG298927.1 ; 
GGTGGATAGAGAGGAGGGGGATCCGGAGGGGACCACTAGGTCTCCGGA------------
-GGTCGACCCTCCTGTCACCACCTCCCTGATAATGTCTTCAATAGACAGAAATTGGGTGA
CCACTGAGGGAGTGTTCCACAGTAATGTTGTCTGGTCGCTAGATGGCGCGGGTGAGGCCA
CGCTTTGCGAAAACGAAAGTGCTTGAAAAGGCGCGGGATAGCGTGCGCTACCGGATGGCG
GGTAACTTAGGAAGCGTTTCTTGAGCTTCCCTGGGATGAGCGTTTGGGAGAGCTGATTCT
GCAGCCCAGAGAGTAGTCTCAGGGCATCCTCTGGAGCCTGACCTGTGACCGTCGCATCAT
AGACCGCCAGTAGACCTGGGAGCAGATTCACCGCCGCGGCCGTCTCCTTTAAG-------
-
>MH883778.1 ; LS992262.1 ; 
GGTGGATAGAGAGGAGGGGGATCCGGAGGGGACCACTAGGTCGCCGGA------------
-GGTCGACCCTCCTGTCACCACCTCCCTGATAATGTCTTCAATAGACAGAAATTGGGTGA
CCACTGAGGGAGTGTTCCACAGTAATGTTGTCTGGTCGCTAGATGGCGCGGGTGAGGCCA
CGCTTTGCGAAAACGAAAGTGCTTGAAAAGGCGCGGGATAGCGTGCGCTACCGGATGGC-
-GTAACTTAGGAAGCGTTTCTTGAGCTTCCCTGGGATGAGCGTTTGGGAGAGCTGATTCT
GCAGCCCAGAGAGTAGTCTCAGGGCATCCTCTGGAGCCTGACCTGTGACCGTCGCATCAT
AGACCGCCAGTAGACCTGGGAGCAGATTCACCGCCGCGGCCGTCTCCTTTAAG-------
-
>MG298920.1 ; 
GGTGGATAGAGAGGAGGGGGATCCGGAGGGGACCACTAGGTCGCCGGA------------
-GGTCGACCCTCCTGTCACCACCTCCCTGATAATGTCTTCAATAGACAGAAATTGGGTGA
CCACTGAGGGAGTGTTCCACAGTAATGTTGTCTGGTCGCTAGATGGCGCGGGTGAGGCCA
CGCTTTGGGAAAACGAAAGTGCTTGAAAAGGCGCGGGATAGCGTGCGCTACCGGATGGCG
GGTAACTTAGGAAGCGTTTCTTGAGCTTCCCTGGGATGAGCGTTTGGGAGAGCTGATTCT
GCAGCCCAGAGAGTAGTCTCAGGGCATCCTCTGGAGCCTGACCTGTGACCGTCGCATCAT
AGACCGCCAGTAGACCTGGGAGCAGATTCACCGCCGCGGCCGTCTCCTTTAAG-------
-
>MG298926.1 ; MG298838.1 ; KP968259.1 ; 
GGTGGATAGAGAGGAGGGGGATCCGGAGGGGACCACTAGGTCGCCGGA------------
-GGTCGACCCTCCTGTCACCACCTCCCTGATAATGTCTTCAATAGACAGAAATTGGGTGA
CCACTGAGGGAGTGTTCCACAGTAATGTTGTCTGGTCGCTAGATGGCGCGGGTGAGGCCA
CGCTTCGCGAAAACGAAAGTGCTTGAAAAGGCGCGGGATAGCGTGCGCTACCGGATGGCG
GGTAACTTAGGAAGCGTTTCTTGAGCTTCCCTGGGATGAGCGTTTGGGAGAGCTGATTCT
GCAGCCCAGAGAGTAGTCTCAGGGCATCCTCTGGAGCCTGACCTGTGACCGTCGCATCAT
AGACCGCCAGTAGACCTGGGAGCAGATTCACCGCCGCGGCCGTCTCCTTTAAG-------
-
>MH590542.1 ; 
GGTGGATAGAGAGGAGGGGGATCCGGAGGGGACCACTAGGTCGCCGGA------------
-GGTCGACCCTCCTGTCACCACCTCCCTGATAATGTCTTCAATAGACAGAAATTGGGTGA
CCACTGAGGGAGTGTTCCACAGTAATGTTGTCTGGTCGCTAGATGGCGCGGGTGAGGCCA
CGCTTTGCGAAAACGAAAGTGCATCAAAAGGCGCGGGATAGCGTGCGCTACCGGATGGCG
GGTAACTTAGGAAGCGTTTCTTGAGCTTCCCTGGGATGAGCGTTTGGGAGAGCTGATTCT
GCAGCCCAGAGAGTAGTCTCAGGGCATCCTCTGGAGCCTGACCTGTGACCGTCGCATCAT
AGACCGCCAGTAGACCTGGGAGCAGATTCACCGCCGCGGCCGTCTCCTTTAAG-------
-
>MH590566.1 ; 
GGTGGATAGAGAGGAGGGGGATCCGGAGGGGACCACTAGGTCGCCGGA------------
-GGTCGACCCTCCTGTCACCACCTCCCTGATAATGTCTTCAATAGACAGAAATTGGGTGA
CCACTGAGGGAGTGTTCCACAGTAATGTTGTCTGGTCGCTAGATGGCGCGGGTGAGGCCA
CGCTTTGCGAAAACGAAAGTGCTTCAAAAGGCGCGGGATAGCGTGCGCTACCGGATGGCG
GGTAACTTAGGAAGCGTTTCTTGAGCTTCCCTGGGATGAGCGTTTGGGAGAGCTGATTCT
GCAGCCCAGAGAGTAGTCTCAGGGCATCCTCTGGAGCCTGACCTGTGATCGTCGCATCAT
AGACCGCCAGTAGACCTGGGAGCAGATTCACCGCCGCGGCCGTCTCCTTTAAG-------
-
>MH883781.1 ; LS992268.1 ; 
GGTGGATAGAGAGGAGGGGGATCCGGAGGGGACCACTAGGTCGCCGGA------------
-GGTCGACCCTCCTGTCACCACCTCCCTGATAATGTCTTCAATAGACAGAAATTGGGTGA
CCACTGAGGGAGTGTTCCACAGTAATGTTGTCTGGTCGCTAGATGGCGCGGGTGAGGCCA
CGCTTTGCGAAAACGAAAGTGCTTGAAAAGGCGCGGGATAGCGTGCGCTACCGGATGGCG
GGTAACTTAGGAAGCGTTTCTTGAGCTTCCCTGGGATGAGCGTTTGGGAGAGCTGATTCT
GCAGCCCAGAGAGTAGTCTCAGGGTATCCTCTGGAGCCTGACCTGTGACCGTCGCATCAT
AGACCGCCAGTAGACCTGGGAGCAGATTCACCGCCGCGGCCGTCTCCTTTAAG-------
-
>MG298864.1 ; 
GGTGGATAGAGAGGAGGGGGATCCGGAGGGGACCACTAGGTCGCCGGA------------
-GGTCGACCCTCCTGTCACCACCTCCCTGATAATGTCTTCAATAGACAGAAATTGGGTGA
CCACTGAGGGAGTGTTCCACAGTAATGTTGTCTGGTCGCTAGATGGCGCGGGTGAGGCCA
CGCTTTGCGAAAACGAAAGTGCTTGAAAAGGCGCGGGATAGCGTGCGCTACCGGATGGCG
GGTAACTTAGGAAGCGTTTCTTGAGCTTCCCTGGGATGAGCGTTTGGGAGAGCTGATTCT
GCAGCCCAGAGAGTAGTCTCAGGGCATCCTCTGGAGCCTGACCTGTGACCGTCGCATCAT
AGACTGCCAGTAGACCTGGGAGCAGATTCACCGCCGCGGCCGTCTCCTTTAAG-------
-
>MK540337.1 ; 
GGTGGATAGAGAGGAGGGGGATCCGGAGGGGACCACTAGGTCGCCGGA------------
-GGTCGACCCTCCTGTCACCACCTCCCTGATAATGTCTTCAATAGACAGAAATTGGGTGA
CCACTGAGGGAGTGTTCCACAGTAATGTTGTCTGGTCGCTAGATGGCGCGGGTGAGGCCA
CGCTTTGCGAAAACGAAAGTGCTTCAAAAGGCGCGGGATAGCGTGCGCTACCGGATGGCG
GGTAACTTAGGAAGCGTTTCTTGAGCTTCCCTGGGATGAGCGTTTGGGAGAGCTGATTCT
GCAGCCCAGAGAGTAGTCTCAGGGCATCCTCTGGAGCCTGACCTGTGCCCGTCGCATCAT
AGACCGCCAGTAGACCTGGGAGCAGATTCACCGCCGCGGCCGTCTCCTTTAAG-------
-
>MK540357.1 ; 
GGTGGATAGAGAGGAGGGGGATCTGGAGGGGACCACTAGGTCGCCGGA------------
-GGTCGACCCTCCTGTCACCACCTCCCTGATAATGTCTTCAATAGACAGAAATTGGGTGA
CCACTGAGGGAGTGTTCCACAGTAATGTTGTCTGGTCGCTAGATGGCGCGGGTGAGGCCA
CGCTTTGCGAAAACGAAAGTGCTTCAAAAGGCGCGGGATAGCGTGCGCTACCGGATGGCG
GGTAACTTAGGAAGCGTTTCTTGAGCTTCCCTGGGATGAGCGTTTGGGAGAGCTGATTCT
GCAGCCCAGAGAGTAGTCTCAGGGCATCCTCTGGAGCCTGACCTGTGACCGTCGCATCAT
AGACCGCCAGTAGACCTGGGAGCAGATTCACCGCCGCGGCCGTCTCCTTTAAG-------
-
>MG298861.1 ; 
GGTGGATAGAGAGGAGGGGGATCCGGAGGGGACCACTAGGTCGCCGGA------------
-GGTCGACCCTCCTGTCACCACCTCCCTGATAATGTCTTCAATAGACAGAAATTGGGTGA
CCACTGAGGGAGTGTTCCACAGTAATGTTGTCTGGTCGCTAGATGGCGCGGGTAAGGCCA
CGCTTTGCGAAAACGAAAGTGCTTGAAAAGGCGCGGGATAGCGTGCGCTACCGGATGGCG
GGTAACTTAGGAAGCGTTTCTTGAGCTTCCCTGGGATGAGCGTTTGGGAGAGCTGATTCT
GCAGCCCAGAGAGTAGTCTCAGGGCATCCTCTGGAGCCTGACCTGTGACCGTCGCATCAT
AGACCGCCAGTAGACCTGGGAGCAGATTCACCGCCGCGGCCGTCTCCTTTAAG-------
-
>MH883769.1 ; MH883766.1 ; LS992252.1 ; LS992250.1 ; 
GGTGGATAGAGAGGAGGGGGATCCGGAGGGGACCACTAGGTCGCCGGA------------
-GGTCGACCCTCCTGTCACCACCTCCCTGATAATGTCTTCAATAGACAGAAATTGGGTGA
CCACTGAGGGAGTGTTCCACAGTAATGTTGTCTGGTCGCTAGATGGCGCGGGTGAGGCCA
CGCTTTGCGAAAACGAAAGTGCTTGAAAAGGCGCGGGATAGCGTGCGCTACCGGATGGCG
GGTAACTTAGGAAGCGTTTCTTGAGTTTCCCTGGAATGAGCGTTTGGGAGAGCTGATTCT
GCAGCCCAGAGAGTAGTCTCAGGGCATCCTCTGGAGCCTGACCTGTGACCGTCGCATCAT
AGACCGCCAGTAGACCTGGGAGCAGATTCACCGCCGCGGCCGTCTCCTTTAAG-------
-
>MK540446.1 ; 
GGTGGATAGAGAGGAGGGGGATCTGGAGGGGACCACTAGGTCGCCGGA------------
-GGTCGACCCTCCTGTCACCAACTCACTGATAATGTCTTCAATAGACAGAAATTGGGTGA
CCACTGAGGGAGTGTTCCACAGTAATGTTGTCTGGTCGCTAGATGGCGCGGGTGAGGCCA
CGCTTTGCGAAAACGAAAGTGCTTGAAAAGGCGCGGGATAGCGTGCGCTACCGGATGGCG
GGTAACTTAGGAAGCGTTTCTTGAGCTTCCCTGGGATGAGCGTTTGGGAGAGCTGATTCT
GCAGCCCAGAGAGTAGTCTCAGGGCATCCTCTGGAGCCTGACCTGTGACCGTCGCATCAT
AGACCGCCAGTAGACCTGGGAGCAGATTCACCGCCGCGGCCGTCTCCTTTAAG-------
-
>MH590481.1 ; 
GGTGGATAGAGAGGAGGGGGATCCGGAGGGGACCACTAGGTCGCCGGA------------
-GGTCGACCCTCCTGTCACCACCTCCCTGATAATGTCTTCAATAGACAGAAATTGGGTGA
CCACTGAGGGAGTGTTCCACAGTAATGTTGTCTGGTCGCTAGATGGCGCGGGTGAGGCCA
CGCTTTGCGAAAACGAAAGTGCTTGAAAAGGCGCGGGATAGCGTGCACTACCGGATGGCG
GGTAACTTAGGAAGCGTTTCTTGAGCTTCCCTGGGATGAGCGTTTGGGAGAGCTGATTCT
GCAGCCCAGAGAGTAGTCTCAGGGCATCCTCTGGAGCCTGACCTGTGACCGTCGCATCAT
AGACCGCCAGTAGACCTGGGAGCAGATTCACCGCCGCGGCCGTCTCCTTTAAG-------
-
>MG298913.1 ; MG298909.1 ; MG298908.1 ; MG298907.1 ; 
GGTGGATAGAGAGGAGGGGGATCCGGAGGGGACCACTAGGTCGCCGGA------------
-GGTCGACCCTCCTGTCACCACCTCCCTGATAATGTCTTCAATAGACAGAAATTGGGTGA
CCACTGAGGGAGTGTTCCACAGTAATGTTGTCTGGTCGCTAGATGGCGCGGGTGAGGCCA
CGCTTTGCGAAAACGAAAGTGCTTGAAAAGGCGCGGGATAGCGTGCGCTACCGGATGGCG
GGTAACTTAGGAAGCGTTTCTTGAGCTTCCCTGGGATGAGCGTCTGGGAGAGCTGATTCT
GCAGCCCAGAGAGTAGTCTCAGGGCATCCTCTGGAGCCTGACCTGTGACCGTCGCATCAT
AGACCGCCAGTAGACCGGGGAGCAGATTCACCGCCGCGGCCGTCTCCTTTAAG-------
-
>KR063344.1 ; 
GGTGGATAGAGAGGAGGGGGATCCGGAGGGGACCACTAGGTCGCCGGA------------
-GGTCGACCCTCCTGTCACCACCTCCCTGATAATGTCTTCAATAGACAGAAATTGGGTGA
CCACTGAGGGAGTGTTCCACAGTGATGTTGTCTGGTCGCTAGATGGCGCGGGTGAGGCCA
CGCTTTGCGAAAACGAAAGTGCTTGAAAAGGCGCGGGATAGCGTGCGCTACCGGATGGCG
GGTAACTTAGGAAGCGTTTCTTGAGCTTCCCTGGGATGAGCGTTTGGGAGAGCTGATTCT
GCAGCCCAGAGAGTAGTCTCAGGGCATCCTCTGGAGCCTGACCTGTGACCGTCGCATCAT
AGACCGCCAGTAGACCTGGGAGCAGATTCACCGCCGCGGCCGTCTCCTTTAAG-------
-
>LN827579.1 ; 
GGTGGATAGAGAGGAGGGGGATCCGGAGGGGACCACTAGGTCGCCGGA------------
-GGTCGACCCTCCTGTCACCACCTCCCTGATAATGTCTTCAATAGACAGAAATTGGGTGA
CCACTGAGGGAGTGTTCCACAGTAATGTTGTCTGGTCGCTAGATGGCGCGGGTGAGGCCA
CGCTTTGCGAAAACGAAAGTGCTTGAAAAGGCGCGGGATAGCGTGCGCTACCGGATGGCG
GGTAACTTAGGAAGCGTTTCTTGAGCTTCCCTGGGATGAGCGTTTGGGAGAGCTGATTCT
GCAGCCCAGAGAGTAGTCTCAGGGCATCCTCTGGAGCCTGACCCGTGACCGTCGCATCAT
AGACCGCCAGTAGACCTGGGAGCAGATTCACCGCCGCGGCCGTCTCCTTTAAG-------
-
>AP019063.1 ; 
GGTGGATAGAGAGGAGGGGGGTCCGGAGGGGACCACTAGGTCGCCGGA------------
-GGTCGACCCTCCTGTCACCACCTCCCTGATAATGTCTTCAATAGACAGAAATTGGGTGA
CCACTGAGGGAGTGTTCCACAGTAATGTTGTCTGGTCGCTAGATGGCGCGGGTGAGGCCA
CGCTTTGCGAAAACGAAAGTGCTTGAAAAGGCGCGGGATAGCGTGCGCTACCGGATGGCG
GGTAACTTAGGAAGCGTTTCTTGAGCTTCCCTGGGATGAGCGTTTGGGAGAGCTGATTCT
GCAGCCCAGAGAGTAGTCTCAGGGCATCCTCTGGAGCCTGACCTGTGACCGTCGCATCAT
AGACCGCCAGTAGACCTGGGAGCAGATTCACCGCCGCGGCCGTCTCCTTTAAG-------
-
>AP019069.1 ; 
GGTGGATAGAGAGGAGGGGGATCCGGAGGGGACCACTAGGTCGCCGGA------------
-GGGCGACCCTCCTGTCACCACCTCCCTGATAATGTCTTCAATAGACAGAAATTGGGTGA
CCACTGAGGGAGTGTTCCACAGTAATGTTGTCTGGTCGCTAGATGGCGCGGGTGAGGCCA
CGCTTTGCGAAAACGAAAGTGCTTGAAAAGGCGCGGGATAGCGTGCGCTACCGGATGGCG
GGTAACTTAGGAAGCGTTTCTTGAGCTTCCCTGGGATGAGCGTTTGGGAGAGCTGATTCT
GCAGCCCAGAGAGTAGTCTCAGGGCATCCTCTGGAGCCTGACCTGTGACCGTCGCATCAT
AGACCGCCAGTAGACCTGGGAGCAGATTCACCGCCGCGGCCGTCTCCTTTAAG-------
-
>MG298877.1 ; 
GGTGGATAGAGAGGAGGGGGATCCGGAGGGGACCACTAGGTCGCCGGA------------
-GGTCGACCCTCCTGTCACCACCTCCCTGATAATGTCTTCAATGGACAGAAATTGGGTGA
CCACTGAGGGAGTGTTCCACAGTAATGTTGTCTGGTCGCTAGATGGCGCGGGTGAGGCCA
CGCTTTGCGAAAACGAAAGTGCTTGAAAAGGCGCGGGATAGCGTGCGCTACCGGATGGCG
GGTAACTTAGGAAGCGTTTCTTGAGCTTCCCTGGGATGAGCGTTTGGGAGAGCTGATTCT
GCAGCCCAGAGAGTAGTCTCAGGGCATCCTCTGGAGCCTGACCTGTGACCGTCGCATCAT
AGACCGCCAGTAGACCTGGGAGCAGATTCACCGCCGCGGCCGTCTCCTTTAAG-------
-
>MK540259.1 ; 
GGTGGATAGAGAGGAGGGGGATCCGGAGGGGACCACTAGGTCGCCGGA------------
-GGTCGACCCTCCTGTCACCACCTCCCTGATAATGTCTTCAATAGACAGAAATTGGGTGA
CCACTGAGGGAGTGTTCCACAGTAATGTTGTCTGGTCGCTAGATGGCGCGGGCGAGGCCA
CGCTTTGCGAAAACGAAAGTGCTTGAAAAGGCGCGGGATAGCGTGCGCTACCGGATGGCG
GGTAACTTAGGAAGCGTTTCTTGAGCTTCCCTGGGATGAGCGTTTGGGAGAGCTGATTCT
GCAGCCCAGAGAGTAGTCTCAGGGCATCCTCTGGAGCCTGACCTGTGACCGTCGCATCAT
AGACCGCCAGTAGACCTGGGAGCAGATTCACCGCAGCGGCCGTCTCCTTTAAG-------
-
>MK540245.1 ; AP019151.1 ; AP019150.1 ; AP019149.1 ; AP019065.1 ; AP019064.1 ; MG021315.1 ; MG021314.1 ; MG021313.1 ; 
GGTGGATAGAGAGGAGGGGGATCCGGAGGGGACCACTAGGTCGCCGGA------------
-GGTCGACCCTCCTGTCACCACCTCCCTGATAATGTCTTCAATAGACAGAAATTGGGTGA
CCACTGAGGGAGTGTTCCACAGTAATGTTGTCTGGACGCTAGATGGCGCGGGTGAGGCCA
CGCTTTGCGAAAACGAAAGTGCTTGAAAAGGCGCGGGATAGCGTGCGCTACCGGATGGCG
GGTAACTTAGGAAGCGTTTCTTGAGCTTCCCTGGGATGAGCGTTTGGGAGAGCTGATTCT
GCAGCCCAGAGAGTAGTCTCAGGGCATCCTCTGGAGCCTGACCTGTGACCGTCGCATCAT
AGACCGCCAGTAGACCTGGGAGCAGATTCACCGCAGCGGCCGTCTCCTTTAAG-------
-
>MH883786.1 ; LS992269.1 ; MG298928.1 ; 
GGTGGATAGAGAGGAGGGGGATCCGGAGGGGACCACTAGGTTGCCGGA------------
-GGTCGACCCTCCTGTCACCACCTCCCTGATAATGTCTTCAATAGACAGAAATTGGGTGA
CCACTGAGGGAGTGTTCCACAGTAATGTTGTCTGGTCGCTAGATGGCGCGGGTGAGGCCA
CGCTTTGCGAAAACGAAAGTGCTTGAAAAGGCGCGGGATAGCGTGCGCTACCGGATGGCG
GGTAACTTAGGAAGCGTTTCTTGAGCTTCCCTGGGATGAGCGTTTGGGAGAGCTGATTCT
GCAGCCCAGAGAGTAGTCTCAGGGCATCCTCTGGAGCCTGACCTGTGACCGTCGCATCAT
AGACCGCCAGTAGACCTGGGAGCAGATTCACCGCCGCGGCCGTCTCCTTTAAG-------
-
>MH590391.1 ; 
GGTGGATAGAGAGGAGGGGGATCCGGAGGGGACCACTAGGTCGCCGGA------------
-GGTCGACCCTCCTGTCACCACCGCCCTGATAATGTCTTCAATAGACAGAAATTGGGTGA
CCACTGAGGGAGTGTTCCACAGTAATGTTGTCTGGTCGCTAGATGGCGCGGGTGAGGCCA
CGCTTTGCGAAAACGAAAGTGCTTGAAAAGGCGCGGGATAGCGTGCGCTACCGGATGGCG
GGTAACTTAGGAAGCGTTTCTTGAGCTTCCCTGGGATGAGCGTTTGGGAGAGCTGATTCT
GCAGCCCAGAGAGTAGTCTCAGGGCATCCTCTGGAGCCTGACCTGTGACCGTCGCATCAT
AGACCGCCAGTAGACCTGGGAGCAGATTCACCGCAGCGGCCGTCTCCTTTAAG-------
-
>MG298823.1 ; 
GGTGGATAGAGAGGAGGGGGATCCGGAGGGGACCACTAGGTCGCCGGA------------
-GGTCGACCCTCCTGTCACCACCTCCCTGATAATGTCTTCAATAGACAGAAATTGGGTGA
CCACTGAGGGAGTGTTCCACAGTAATGTTGTCTGGTCGCTAGATGGCGCGGGTGAGGCCA
CGCTTTGCGAAAACGAAAGTGCTTGAAAAGGCGCGGGATAGCGTGCGCTACCGGATGGCG
GGTAACTTAGGAAGCGTTTCTTGAGCTTCCCTGGGATGAGCGTTTGGGAGAGCTGATTCT
GCAGCCCAGAGAGTAGTCTCAGGGCATCCTCTGGAGCCTGACCTGTGACCGTCGCATCAT
AGACCGCCAGTAGACCTGGGAGCTGATTCACCGCCGCGGCCGTCTCCTTTAAG-------
-
>MK540311.1 ; MK540304.1 ; MK540287.1 ; MK540253.1 ; MK540244.1 ; MH144221.1 ; MH144217.1 ; MH144214.1 ; AP019181.1 ; AP019136.1 ; AP019053.1 ; MH590554.1 ; MH590507.1 ; MH590493.1 ; MH590478.1 ; MH590428.1 ; MH590425.1 ;
GGTGGATAGAGAGGAGGGGGATCCGGAGGGGACCACTAGGTCGCCGGA------------
-GGTCGACCCTCCTGTCACCACCTCCCTGATAATGTCTTCAATAGACAGAAATTGGGTGA
CCACTGAGGGAGTGTTCCACAGTAATGTTGTCTGGTCGCTAGATGGCGCGGGTGAGGCCA
CGCTTTGCGAAAACGAAAGTGCTTGAAAAGGCGCGGGATAGCGTGCGCTACCGGATGGCG
GGTAACTTAGGAAGCGTTTCTTGAGCTTCCCTGGGATGAGCGTTTGGGAGAGCTGATTCT
GCAGCCCAGAGAGTAGTCTCAGGGCATCCTCTGGAGCCTGACCTGTGACCGTCGCATCAT
AGACCGCCAGTAGACCTGGGAGCAGATTCACCGCAGCGGCCGTCTCCTTTAAG-------
-
>MK540399.1 ; MK540325.1 ; MH590555.1 ; MH590551.1 ; 
GGTGGATAGAGAGGAGGGGGATCCGGAGGGGACCACTAGGTCGCCGGA------------
-GGTCGACCCTCCTGTCACCACCTCCCTGATAATGTCTTCAATAGACAGAAATTGGGTGA
CCACTGAGGGAGTGTTCCACAGTAATGTTGTCTGGTCGCTAGATGGCGCGGGTGAGGCCA
CGCTTTGCGAAAACGAAAGTGCTTGAAAAGGCGCGGGATAGCGTGCACTACCGGATGGCG
GGTAACTTAGGAAGCGTTTCTTGAGCTTCCCTGGGATGAGCGTTTGGGAGAGCTGATTCT
GCAGCCCAGAGAGTAGTCTCAGGGCATCCTCTGGAGCCTGACCTGTGACCGTCGCATCAT
AGACCGCCAGTAGACCTGGGAGCAGATTCACCGCAGCGGCCGTCTCCTTTAAG-------
-
>MH883777.1 ; LS992256.1 ; LN827524.1 ; 
GGTGGATAGAGAGGAGGGGGATCCGGAGGGGACCACTAGGTCGCCGGA------------
-GGTCGACCCTCCTGTCACCACCTCCCTGATAATGTCTTCAATAGACAGAAATTGGGTGA
CCACTGAGGGAGTGTTCCACAGTAATGTTGTCTGGTCGCTAGATGGCGCGGGTGAGGACA
CGCTTTGCGAAAACGAAAGTGCTTGAAAAGGCGCGGGATAGCGTGCGCTACCGGATGGCG
GGTAACTTAGGAAGCGTTTCTTGAGCTTCCCTGGGATGAGCGTTTGGGAGAGCTGATTCT
GCAGCCCAGAGAGTAGTCTCAGGGCATCCTCTGGAGCCTGACCTGTGACCGTCGCATCAT
AGACCGCCAGTAGACCTGGGAGCAGATTCACCGCCGCGGCCGTCTCCTTTAAG-------
-
>KP676001.1 ; 
GGCGGACAGAGAGGAGTGGGCCGCGGAGGGGACCACCGGGTCTCCGGG------------
-CGTCGACCCCCCTGATACCACCTCCCTGATAATGTCTTCAATAGACAGGAACTGGGTGA
CAACTGAGGGAGTATTCCACAATAATTCTGGTTGGTCACTAGATGGCGCGGGAGAGGCTT
TATCTCGCGAAAACGAAAGTGTTTGAAAAGGCGCGGGATAGTGTATGCTACCTGATGGCG
GGTAACTCAGAAAGCGTTTCTTGAGCTTCCCGGGGATGAGAGTCTGGGAGAGCTGATTCT
GCAGGCCGGCTAGGAGCCGCAGAGCGTCCTCCGGGGCGCGGCCCGAGACCGTCGCGTCGT
AGACAGCCAGGAGACCCGGGAGCAGATTCACCGCAGCGGCCGTCTCCCTCAAG-------
-
>AP019110.1 ; 
GGTGGATAGAGAGGAGGGGGATCCGGAGGGGACCACTAGGTCGCCGGA------------
-GGTCGACCCTCCTGTCACCACCTCCCTGATAATGTCTTCAATAGATAGAAATTGGGTGA
CCACTGAGGGAGTGTTCCACAGTAATGTTGTCTGGTCGCTAGATGGCGCGGGTGAGGCCA
CGCTTTGCGAAAACGAAAGTGCTTGAAAAGGCGCGGGATAGCGTGCGCTACCGGATGGCG
GGTAACTTAGGAAGCGTTTCTTGAGCTTCCCTGGGATGAGCGTTTGGGAGAGCTGATTCT
GCAGCCCAGAGAGTAGTCTCAGGGCATCCTCTGGAGCCTGACCTGTGACCGTCGCATCAT
AGACCGCCAGTAGACCTGGGAGCAGATTCACCGCCGCGGCCGTCTCCTTTAAG-------
-
