# Supplementary material for: A survey of RNA secondary structural propensity encoded within human herpesvirus genomes: global comparisons and local motifs
Source: PeerJ. 2020 Sep 10;8:e9882. doi: 10.7717/peerj.9882 (PMC7487152; doi:10.7717/peerj.9882)
Supplement: Supplemental Information 5 — The purpose of MAFFT alignments and importance of resulting data is described above (Data S1). The KSHV PAN RNA is the first sequence in the file, followed by the homologous sequences. [file peerj-08-9882-s005.fasta]

>KSHV PAN
ACUGGGACUGCCCAGUCACCUUGGCUGCCGCUUCACCUAUGGAUUUUGUGCUCGCUGCUUGCCUUCUUGCCGCUUCUGGUUUUCAUUGGUGCCGCCGAUUGUGGGUUGAUUGCGUCGCUUUUGGCAAUAUACCCAUCCUGGCUUUCGGCUAGGUUUUCCGUCCUACUUUUCCCACAUUGGCCUGAGAGCUGUAGUACAAAAAACACCGCGCGGUCUGGAGCUCUCCAUAAGCCCGCAGAACAAAAGCUGCGAUUUGCCCAAAAACCUUGCCAUGGCAACUAUACAGUCACCCCUUGCGGGUUAUUGCAUUGGAUUCAAUCUCCAGGCCAGUUGUAGCCCCCUUUUAUGAUAUGCGAGGAUACUUAACGUGUCUGAAUGUGGAAUAUAAUGUGAAAGGAAAGCAGCGCCCACUGGUGUAUCAGAACAGUGGUGCACUACCUAUCUGCUCAUUCGUUGUUUCGGUUCUGUGUUUGUCUGAUUCUUAGAUAGUGUUGAGGUAAUUCUAGAAAGCGGAUUGAGUGUAAAUCGGGCCACUUUGCCCUAAAUGUGACAAUCUGGAUGUGUAUCUUAUUGGUGCGUUGUGAAGCAUUUUA-AAAUGCGUUUUAGAUUGUAUCAGGCUAGUGCUGUAAUGGUGUGUUUAUUUUUCCAGUGUAAGCAAGUCGAUUUGAAUGACAUAGGCGACAAAGUGAGGUGGCAUUUGUCAGAAGUUUCAAAGUCGUGUAAGAACAUUGGACUAAAGUGGUGUGCGGCAGCUGGGAGCGCUCUUUCAAUGUUAAUGUUUUAAUGUGUAUGUUGUGUUGGAAGUUCCAGGCUAAUAUUUGAUGUUUUGCUAGGUUGACUAACGAUGUUUUCUUGUAGGUGAAAGCGUUGUGUAACAAUGAUAACGGUGUUUUGGCUGGGUUUUUCCUUGUUCGCACCGGACACCUCCAGUGACCAGACGGCAAGGUUUUUAUCCCAGUGUAUAUUGGAAAAACAUGUUAUACUUUUGACAAUUUAACGUGCCUAGAGCUCAAAUUAAACUAAUACCAUAACGUAAUGCAACUUACAACAUAAAUAAAGGUCAAUGUUUAAUCCAUA
>JQ619843.1:27867-28927 Human herpesvirus 8 strain DG1, complete genome
ACUGGGACUGCCCAGUCACCUUGGCUGCCGCUUCACCUAUGGAUUUUGUGCUCGCUGCUUGCCUUCUUGCCGCUUCUGGUUUUCAUUGGUGCCGCCGAUUGUGGGUUGAUUGCGUCGCUUUUGGCAAUAUACCCAUCCUGGCUUUCGGCUAGGUUUUCCGUCCUACUUUUCCCACAUUGGCCUGAGAGCUGUAGUACAAAAAACACCGCGCGGUCUGGAGCUCUCCAUAAGCCCGCAGAACAAAAGCUGCGAUUUGCCCAAAAACCUUGCCAUGGCAACUAUACAGUCACCCCUUGCGGGUUAUUGCAUUGGAUUCAAUCUCCAGGCCAGUUGUAGCCCCCUUUUAUGAUAUGCGAGGAUACUUAACGUGUCUGAAUGUGGAAUAUAAUGUGAAAGGAAAGCAGCGCCCACUGGUGUAUCAGAACAGUGGUGCACUACCUAUCUGCUCAUUCGUUGUUUCGGUUCUGUGUUUGUCUGAUUCUUAGAUAGUGUUGAGGUAAUUCUAGAAAGCGGAUUGAGUGUAAAUCGGGCCACUUUGCCCUAAAUGUGACAAUCUGGAUGUGUAUCUUAUUGGUGCGUUGUGAAGCAUUUUA-AAAUGCGUUUUAGAUUGUAUCAGGCUAGUGCUGUAAUGGUGUGUUUAUUUUUCCAGUGUAAGCAAGUCGAUUUGAAUGACAUAGGCGACAAAGUGAGGUGGCAUUUGUCAGAAGUUUCAAAGUCGUGUAAGAACAUUGGACUAAAGUGGUGUGCGGCAGCUGGGAGCGCUCUUUCAAUGUUAAUGUUUUAAUGUGUAUGUUGUGUUGGAAGUUCCAGGCUAAUAUUUGAUGUUUUGCUAGGUUGACUAACGAUGUUUUCUUGUAGGUGAAAGCGUUGUGUAACAAUGAUAACGGUGUUUUGGCUGGGUUUUUCCUUGUUCGCACCGGACACCUCCAGUGACCAGACGGCAAGGUUUUUAUCCCAGUGUAUAUUGGAAAAACAUGUUAUACUUU----------------CUAGAGCUCAAAUUAAACUAAUCCCAUAACGUAAUGCAACUUACAACAUAAAUAAAGGUCAAUGUUUAAUCCAUA
>LC200588.1:28522-29598 Human gammaherpesvirus 8 DNA, nearly complete genome, strain: Miyako3
ACUGGGACUGCCCAGUCACCUUGGCUGCCGCUUCACCUAUGGAUUUUGUGCUCGCUGCUUGCCUUCUUGCCGCUUCUGGUUUUCAUUGGUGCCGCCGAUUGUGGGUUGAUUGCGUCGCUUUUGGCAAUAUACCCAUCCUGGCUUUCGGCUAGGUUUUCCGUCCUACUUUUCCCACAUUGGCCUGAGAGCUGUAGUACAAAAAACACCGCGCGGUCUGGAGCUCUCCAUAAGCCCGCAGAACAAAAGCUGCGAUUUGCCCAAAAACCUUGCCAUGGCAACUAUACAGUCACCCCUUGCGGGUUAUUGCAUUGGAUUCAAUCUCCAGGCCAGUUGUAGCCCCCUUUUAUGAUAUGCGAGGAUACUUAACGUGUCUGAAUGUGGAAUAUAAUGUGAAAGGAAAGCAGCGCCCACUGGUGUAUCAGAACAGUGGUGCACUACCUAUCUGCUCAUUCGUUGUUUCGGUUCUGUGUUUGUCUGAUUCUUAGAUAGUGUUGAGGUAAUUCUAGAAAGCGGAUUGAGUGUAAAUCGGGCCACUUUGCCCUAAAUGUGACAAUCUGGAUGUGUAUCUUAUUGGUGCGUUGUGAAGCAUUUUA-AAAUGCGUUUUAGAUUGUAUCAGGCUAGUGCUGUAAUGGUGUGUUUAUUUUUCCAGUGUAAGCAAGUCGAUUUGAAUGACAUAGGCGACAAAGUGAGGUGGCAUUUGUCAGAAGUUUCAAAGUCGUGUAAGAACAUUGGACUAAAGUGGUGUGCGGCAGCUGGGAGCGCUCUUUCAAUGUUAAUGUUUUAAUGUGUAUGUUGUGUUGGAAGUUCCAGGCUAAUAUUUGAUGUUUUGCUAGGUUGACUAACGAUGUUUUCUUGUAGGUGAAAGCGUUGUGUAACAAUGAUAACGGUGUUUUGGCUGGGUUUUUCCUUGUUCGCACCGGACACCUCCAGUGACCAGACGGCAAGGUUUUUAUCCCAGUGUAUAUUGGAAAAACAUGUUAUACUUUUGACAAUUUAACGUGCCUAUAGCUCAAAUUAAACUAAUACCAUAACGUAAUGCAACUUACAACAUAAAUAAAGGUCAAUGUUUAAUCCAUA
>LC200587.1:28683-29759 Human gammaherpesvirus 8 DNA, nearly complete genome, strain: Miyako2
ACUGGGACUGCCCAGUCACCUUGGCUGCCGCUUCACCUAUGGAUUUUGUGCUCGCUGCUUGCCUUCUUGCCGCUUCUGGUUUUCAUUGGUGCCGCCGAUUGUGGGUUGAUUGCGUCGCUUUUGGCAAUAUACCCAUCCUGGCUUUCGGCUAGGUUUUCCGUCCUACUUUUCCCACAUUGGCCUGAGAGCUGUAGUACAAAAAACACCGCGCGGUCUGGAGCUCUCCAUAAGCCCGCAGAACAAAAGCUGCGAUUUGCCCAAAAACCUUGCCAUGGCAACUAUACAGUCACCCCUUGCGGGUUAUUGCAUUGGAUUCAAUCUCCAGGCCAGUUGUAGCCCCCUUUUAUGAUAUGCGAGGAUACUUAACGUGUCUGAAUGUGGAAUAUAAUGUGAAAGGAAAGCAGCGCCCACUGGUGUAUCAGAACAGUGGUGCACUACCUAUCUGCUCAUUCGUUGUUUCGGUUCUGUGUUUGUCUGAUUCUUAGAUAGUGUUGAGGUAAUUCUAGAAAGCGGAUUGAGUGUAAAUCGGGCCACUUUGCCCUAAAUGUGACAAUCUGGAUGUGUAUCUUAUUGGUGCGUUGUGAAGCAUUUUA-AAAUGCGUUUUAGAUUGUAUCAGGCUAGUGCUGUAAUGGUGUGUUUAUUUUUCCAGUGUAAGCAAGUCGAUUUGAAUGACAUAGGCGACAAAGUGAGGUGGCAUUUGUCAGAAGUUUCAAAGUCGUGUAAGAACAUUGGACUAAAGUGGUGUGCGGCAGCUGGGAGCGCUCUUUCAAUGUUAAUGUUUUAAUGUGUAUGUUGUGUUGGAAGUUCCAGGCUAAUAUUUGAUGUUUUGCUAGGUUGACUAACGAUGUUUUCUUGUAGGUGAAAGCGUUGUGUAACAAUGAUAACGGUGUUUUGGCUGGGUUUUUCCUUGUUCGCACCGGACACCUCCAGUGACCAGACGGCAAGGUUUUUAUCCCAGUGUAUAUUGGAAAAACAUGUUAUACUUUUGACAAUUUAACGUGCCUAUAGCUCAAAUUAAACUAAUACCAUAACGUAAUGCAACUUACAACAUAAAUAAAGGUCAAUGUUUAAUCCAUA
>LC200586.1:28522-29598 Human gammaherpesvirus 8 DNA, nearly complete genome, strain: Miyako1
ACUGGGACUGCCCAGUCACCUUGGCUGCCGCUUCACCUAUGGAUUUUGUGCUCGCUGCUUGCCUUCUUGCCGCUUCUGGUUUUCAUUGGUGCCGCCGAUUGUGGGUUGAUUGCGUCGCUUUUGGCAAUAUACCCAUCCUGGCUUUCGGCUAGGUUUUCCGUCCUACUUUUCCCACAUUGGCCUGAGAGCUGUAGUACAAAAAACACCGCGCGGUCUGGAGCUCUCCAUAAGCCCGCAGAACAAAAGCUGCGAUUUGCCCAAAAACCUUGCCAUGGCAACUAUACAGUCACCCCUUGCGGGUUAUUGCAUUGGAUUCAAUCUCCAGGCCAGUUGUAGCCCCCUUUUAUGAUAUGCGAGGAUACUUAACGUGUCUGAAUGUGGAAUAUAAUGUGAAAGGAAAGCAGCGCCCACUGGUGUAUCAGAACAGUGGUGCACUACCUAUCUGCUCAUUCGUUGUUUCGGUUCUGUGUUUGUCUGAUUCUUAGAUAGUGUUGAGGUAAUUCUAGAAAGCGGAUUGAGUGUAAAUCGGGCCACUUUGCCCUAAAUGUGACAAUCUGGAUGUGUAUCUUAUUGGUGCGUUGUGAAGCAUUUUA-AAAUGCGUUUUAGAUUGUAUCAGGCUAGUGCUGUAAUGGUGUGUUUAUUUUUCCAGUGUAAGCAAGUCGAUUUGAAUGACAUAGGCGACAAAGUGAGGUGGCAUUUGUCAGAAGUUUCAAAGUCGUGUAAGAACAUUGGACUAAAGUGGUGUGCGGCAGCUGGGAGCGCUCUUUCAAUGUUAAUGUUUUAAUGUGUAUGUUGUGUUGGAAGUUCCAGGCUAAUAUUUGAUGUUUUGCUAGGUUGACUAACGAUGUUUUCUUGUAGGUGAAAGCGUUGUGUAACAAUGAUAACGGUGUUUUGGCUGGGUUUUUCCUUGUUCGCACCGGACACCUCCAGUGACCAGACGGCAAGGUUUUUAUCCCAGUGUAUAUUGGAAAAACAUGUUAUACUUUUGACAAUUUAACGUGCCUAUAGCUCAAAUUAAACUAAUACCAUAACGUAAUGCAACUUACAACAUAAAUAAAGGUCAAUGUUUAAUCCAUA
>MK143395.1:28617-29693 Human gammaherpesvirus 8 strain JSC-1, complete genome
ACUGGGACUGCCCAGUCACCUUGGCUGCCGCUUCACCUAUGGAUUUUGUGCUCGCUGCUUGCCUUCUUGCCGCUUCUGGUUUUCAUUGGUGCCGCCGAUUGUGGGUUGAUUGCGUCGCUUUUGGCAAUAUACCCAUCCUGGCUUUCGGCUAGGUUUUCCGUCCUACUUUUCCCACAUUGGCCUGAGAGCUGUAGUACAAAAAACACCGCGCGGUCUGGAGCUCUCCAUAAGCCCGCAGAACAAAAGCUGCGAUUUGCCCAAAAACCUUGCCAUGGCAACUAUACAGUCACCCCUUGCGGGUUAUUGCAUUGGAUUCAAUCUCCAGGCCAGUUGUAGCCCCCUUUUAUGAUAUGCGAGGAUACUUAACGUGUCUGAAUGUGGAAUAUAAUGUGAAAGGAAAGCAGCGCCCACUGGUGUAUCAGAACAGUGGUGCACUACCUAUCUGCUCAUUCGUUGUUUCGGUUCUGUGUUUGUCUGAUUCUUAGAUAGUGUUGAGGUAAUUCUAGAAAGCGGAUUGAGUGUAAAUCGGGCCACUUUGCCCUAAAUGUGACAAUCUGGAUGUGUAUCUUAUUGGUGCGUUGUGAAGCAUUUUA-AAAUGCGUUUUAGAUUGUAUCAGGCUAGUGCUGUAAUGGUGUGUUUAUUUUUCCAGUGUAAGCAAGUCGAUUUGAAUGACAUAGGCGACAAAGUGAGGUGGCAUUUGUCAGAAGUUUCAAAGUCGUGUAAGAACAUUGGACUAAAGUGGUGUGCGGCAGCUGGGAGCGCUCUUUCAAUGUUAAUGUUUUAAUGUGUAUGUUGUGUUGGAAGUUCCAGGCUAAUAUUUGAUGUUUUGCUAGGUUGACUAACGAUGUUUUCUUGUAGGUGAAAGCGUUGUGUAACAAUGAUAACGGUGUUUUGGCUGGGUUUUUCCUUGUUCGCACCGGACACCUCCAGUGACCAGACGGCAAGGUUUUUAUCCCAGUGUAUAUUGGAAAAACAUGUUAUACUUUUGACAAUUUAACGUGCCUAGAGCUCAAAUUAAACUAAUACCAUAACGUAAUGCAACUUACAACAUAAAUAAAGGUCAAUGUUUAAUCCAUA
>LC200589.1:28208-29284 Human gammaherpesvirus 8 DNA, nearly complete genome, strain: Japan1
ACUGGGACUGCCCAGUCACCUUGGCUGCCGCUUCACCUAUGGAUUUUGUGCUCGCUGCUUGCCUUCUUGCCGCUUCUGGUUUUCAUUGGUGCCGCCGAUUGUGGGUUGAUUGCGUCGCUUUUGGCAAUAUACCCAUCCUGGCUUUCGGCUAGGUUUUCCGUCCUACUUUUCCCACAUUGGCCUGAGAGCUGUAGUACAAAAAACACCGCGCGGUCUGGAGCUCUCCAUAAGCCCGCAGAACAAAAGCUGCGAUUUGCCCAAAAACCUUGCCAUGGCAACUAUACAGUCACCCCUUGCGGGUUAUUGCAUUGGAUUCAAUCUCCAGGCCAGUUGUAGCCCCCUUUUAUGAUAUGCGAGGAUACUUAACGUGUCUGAAUGUGGAAUAUAAUGUGAAAGGAAAGCAGCGCCCACUGGUGUAUCAGAACAGUGGUGCACUACCUAUCUGCUCAUUCGUUGUUUCGGUUCUGUGUUUGUCUGAUUCUUAGAUAGUGUUGAGGUAAUUCUAGAAAGCGGAUUGAGUGUAAAUCGGGCCACUUUGCCCUAAAUGUGACAAUCUGGAUGUGUAUCUUAUUGGUGCGUUGUGAAGCAUUUUA-AAAUGCGUUUUAGAUUGUAUCAGGCUAGUGCUGUAAUGGUGUGUUUAUUUUUCCAGUGUAAGCAAGUCGAUUUGAAUGACAUAGGCGACAAAGUGAGGUGGCAUUUGUCAGAAGUUUCAAAGUCGUGUAAGAACAUUGGACUAAAGUGGUGUGCGGCAGCUGGGAGCGCUCUUUCAAUGUUAAUGUUUUAAUGUGUAUGUUGUGUUGGAAGUUCCAGGCUAAUAUUUGAUGUUUUGCUAGGUUGACUAACGAUGUUUUCUUGUAGGUGAAAGCGUUGUGUAACAAUGAUAACGGUGUUUUGGCUGGGUUUUUCCUUGUUCGCACCGGACACCUCCAGUGACCAGACGGCAAGGUUUUUAUCCCAGUGUAUAUUGGAAAAACAUGUUAUACUUUUGACAAUUUAACGUGCCUAGAGCUCAAAUUAAACUAAUACCAUAACGUAAUGCAACUUACAACAUAAAUAAAGGUCAAUGUUUAAUCCAUA
>AP017458.1:28842-29918 Human herpesvirus 8 DNA, complete genome, strain: SPEL
ACUGGGACUGCCCAGUCACCUUGGCUGCCGCUUCACCUAUGGAUUUUGUGCUCGCUGCUUGCCUUCUUGCCGCUUCUGGUUUUCAUUGGUGCCGCCGAUUGUGGGUUGAUUGCGUCGCUUUUGGCAAUAUACCCAUCCUGGCUUUCGGCUAGGUUUUCCGUCCUACUUUUCCCACAUUGGCCUGAGAGCUGUAGUACAAAAAACACCGCGCGGUCUGGAGCUCUCCAUAAGCCCGCAGAACAAAAGCUGCGAUUUGCCCAAAAACCUUGCCAUGGCAACUAUACAGUCACCCCUUGCGGGUUAUUGCAUUGGAUUCAAUCUCCAGGCCAGUUGUAGCCCCCUUUUAUGAUAUGCGAGGAUACUUAACGUGUCUGAAUGUGGAAUAUAAUGUGAAAGGAAAGCAGCGCCCACUGGUGUAUCAGAACAGUGGUGCACUACCUAUCUGCUCAUUCGUUGUUUCGGUUCUGUGUUUGUCUGAUUCUUAGAUAGUGUUGAGGUAAUUCUAGAAAGCGGAUUGAGUGUAAAUCGGGCCACUUUGCCCUAAAUGUGACAAUCUGGAUGUGUAUCUUAUUGGUGCGUUGUGAAGCAUUUUA-AAAUGCGUUUUAGAUUGUAUCAGGCUAGUGCUGUAAUGGUGUGUUUAUUUUUCCAGUGUAAGCAAGUCGAUUUGAAUGACAUAGGCGACAAAGUGAGGUGGCAUUUGUCAGAAGUUUCAAAGUCGUGUAAGAACAUUGGACUAAAGUGGUGUGCGGCAGCUGGGAGCGCUCUUUCAAUGUUAAUGUUUUAAUGUGUAUGUUGUGUUGGAAGUUCCAGGCUAAUAUUUGAUGUUUUGCUAGGUUGACUAACGAUGUUUUCUUGUAGGUGAAAGCGUUGUGUAACAAUGAUAACGGUGUUUUGGCUGGGUUUUUCCUUGUUCGCACCGGACACCUCCAGUGACCAGACGGCAAGGUUUUUAUCCCAGUGUAUAUUGGAAAAACAUGUUAUACUUUUGACAAUUUAACGUGCCUAGAGCUCAAAUUAAACUAAUACCAUAACGUAAUGCAACUUACAACAUAAAUAAAGGUCAAUGUUUAAUCCAUA
>KF588566.1:28617-29693 Human herpesvirus 8 clone BrK.219#1_4, complete genome
ACUGGGACUGCCCAGUCACCUUGGCUGCCGCUUCACCUAUGGAUUUUGUGCUCGCUGCUUGCCUUCUUGCCGCUUCUGGUUUUCAUUGGUGCCGCCGAUUGUGGGUUGAUUGCGUCGCUUUUGGCAAUAUACCCAUCCUGGCUUUCGGCUAGGUUUUCCGUCCUACUUUUCCCACAUUGGCCUGAGAGCUGUAGUACAAAAAACACCGCGCGGUCUGGAGCUCUCCAUAAGCCCGCAGAACAAAAGCUGCGAUUUGCCCAAAAACCUUGCCAUGGCAACUAUACAGUCACCCCUUGCGGGUUAUUGCAUUGGAUUCAAUCUCCAGGCCAGUUGUAGCCCCCUUUUAUGAUAUGCGAGGAUACUUAACGUGUCUGAAUGUGGAAUAUAAUGUGAAAGGAAAGCAGCGCCCACUGGUGUAUCAGAACAGUGGUGCACUACCUAUCUGCUCAUUCGUUGUUUCGGUUCUGUGUUUGUCUGAUUCUUAGAUAGUGUUGAGGUAAUUCUAGAAAGCGGAUUGAGUGUAAAUCGGGCCACUUUGCCCUAAAUGUGACAAUCUGGAUGUGUAUCUUAUUGGUGCGUUGUGAAGCAUUUUA-AAAUGCGUUUUAGAUUGUAUCAGGCUAGUGCUGUAAUGGUGUGUUUAUUUUUCCAGUGUAAGCAAGUCGAUUUGAAUGACAUAGGCGACAAAGUGAGGUGGCAUUUGUCAGAAGUUUCAAAGUCGUGUAAGAACAUUGGACUAAAGUGGUGUGCGGCAGCUGGGAGCGCUCUUUCAAUGUUAAUGUUUUAAUGUGUAUGUUGUGUUGGAAGUUCCAGGCUAAUAUUUGAUGUUUUGCUAGGUUGACUAACGAUGUUUUCUUGUAGGUGAAAGCGUUGUGUAACAAUGAUAACGGUGUUUUGGCUGGGUUUUUCCUUGUUCGCACCGGACACCUCCAGUGACCAGACGGCAAGGUUUUUAUCCCAGUGUAUAUUGGAAAAACAUGUUAUACUUUUGACAAUUUAACGUGCCUAGAGCUCAAAUUAAACUAAUACCAUAACGUAAUGCAACUUACAACAUAAAUAAAGGUCAAUGUUUAAUCCAUA
>JX228174.1:28401-29477 Human herpesvirus 8 isolate KSHV-BAC36-deltaK15, partial genome
ACUGGGACUGCCCAGUCACCUUGGCUGCCGCUUCACCUAUGGAUUUUGUGCUCGCUGCUUGCCUUCUUGCCGCUUCUGGUUUUCAUUGGUGCCGCCGAUUGUGGGUUGAUUGCGUCGCUUUUGGCAAUAUACCCAUCCUGGCUUUCGGCUAGGUUUUCCGUCCUACUUUUCCCACAUUGGCCUGAGAGCUGUAGUACAAAAAACACCGCGCGGUCUGGAGCUCUCCAUAAGCCCGCAGAACAAAAGCUGCGAUUUGCCCAAAAACCUUGCCAUGGCAACUAUACAGUCACCCCUUGCGGGUUAUUGCAUUGGAUUCAAUCUCCAGGCCAGUUGUAGCCCCCUUUUAUGAUAUGCGAGGAUACUUAACGUGUCUGAAUGUGGAAUAUAAUGUGAAAGGAAAGCAGCGCCCACUGGUGUAUCAGAACAGUGGUGCACUACCUAUCUGCUCAUUCGUUGUUUCGGUUCUGUGUUUGUCUGAUUCUUAGAUAGUGUUGAGGUAAUUCUAGAAAGCGGAUUGAGUGUAAAUCGGGCCACUUUGCCCUAAAUGUGACAAUCUGGAUGUGUAUCUUAUUGGUGCGUUGUGAAGCAUUUUA-AAAUGCGUUUUAGAUUGUAUCAGGCUAGUGCUGUAAUGGUGUGUUUAUUUUUCCAGUGUAAGCAAGUCGAUUUGAAUGACAUAGGCGACAAAGUGAGGUGGCAUUUGUCAGAAGUUUCAAAGUCGUGUAAGAACAUUGGACUAAAGUGGUGUGCGGCAGCUGGGAGCGCUCUUUCAAUGUUAAUGUUUUAAUGUGUAUGUUGUGUUGGAAGUUCCAGGCUAAUAUUUGAUGUUUUGCUAGGUUGACUAACGAUGUUUUCUUGUAGGUGAAAGCGUUGUGUAACAAUGAUAACGGUGUUUUGGCUGGGUUUUUCCUUGUUCGCACCGGACACCUCCAGUGACCAGACGGCAAGGUUUUUAUCCCAGUGUAUAUUGGAAAAACAUGUUAUACUUUUGACAAUUUAACGUGCCUAGAGCUCAAAUUAAACUAAUACCAUAACGUAAUGCAACUUACAACAUAAAUAAAGGUCAAUGUUUAAUCCAUA
>HQ404500.1:28254-29330 Human herpesvirus 8 strain KSHV-BAC36 long unique region, genomic sequence
ACUGGGACUGCCCAGUCACCUUGGCUGCCGCUUCACCUAUGGAUUUUGUGCUCGCUGCUUGCCUUCUUGCCGCUUCUGGUUUUCAUUGGUGCCGCCGAUUGUGGGUUGAUUGCGUCGCUUUUGGCAAUAUACCCAUCCUGGCUUUCGGCUAGGUUUUCCGUCCUACUUUUCCCACAUUGGCCUGAGAGCUGUAGUACAAAAAACACCGCGCGGUCUGGAGCUCUCCAUAAGCCCGCAGAACAAAAGCUGCGAUUUGCCCAAAAACCUUGCCAUGGCAACUAUACAGUCACCCCUUGCGGGUUAUUGCAUUGGAUUCAAUCUCCAGGCCAGUUGUAGCCCCCUUUUAUGAUAUGCGAGGAUACUUAACGUGUCUGAAUGUGGAAUAUAAUGUGAAAGGAAAGCAGCGCCCACUGGUGUAUCAGAACAGUGGUGCACUACCUAUCUGCUCAUUCGUUGUUUCGGUUCUGUGUUUGUCUGAUUCUUAGAUAGUGUUGAGGUAAUUCUAGAAAGCGGAUUGAGUGUAAAUCGGGCCACUUUGCCCUAAAUGUGACAAUCUGGAUGUGUAUCUUAUUGGUGCGUUGUGAAGCAUUUUA-AAAUGCGUUUUAGAUUGUAUCAGGCUAGUGCUGUAAUGGUGUGUUUAUUUUUCCAGUGUAAGCAAGUCGAUUUGAAUGACAUAGGCGACAAAGUGAGGUGGCAUUUGUCAGAAGUUUCAAAGUCGUGUAAGAACAUUGGACUAAAGUGGUGUGCGGCAGCUGGGAGCGCUCUUUCAAUGUUAAUGUUUUAAUGUGUAUGUUGUGUUGGAAGUUCCAGGCUAAUAUUUGAUGUUUUGCUAGGUUGACUAACGAUGUUUUCUUGUAGGUGAAAGCGUUGUGUAACAAUGAUAACGGUGUUUUGGCUGGGUUUUUCCUUGUUCGCACCGGACACCUCCAGUGACCAGACGGCAAGGUUUUUAUCCCAGUGUAUAUUGGAAAAACAUGUUAUACUUUUGACAAUUUAACGUGCCUAGAGCUCAAAUUAAACUAAUACCAUAACGUAAUGCAACUUACAACAUAAAUAAAGGUCAAUGUUUAAUCCAUA
>GQ994935.1:28617-29693 Human herpesvirus 8 strain JSC-1 clone BAC16, complete genome
ACUGGGACUGCCCAGUCACCUUGGCUGCCGCUUCACCUAUGGAUUUUGUGCUCGCUGCUUGCCUUCUUGCCGCUUCUGGUUUUCAUUGGUGCCGCCGAUUGUGGGUUGAUUGCGUCGCUUUUGGCAAUAUACCCAUCCUGGCUUUCGGCUAGGUUUUCCGUCCUACUUUUCCCACAUUGGCCUGAGAGCUGUAGUACAAAAAACACCGCGCGGUCUGGAGCUCUCCAUAAGCCCGCAGAACAAAAGCUGCGAUUUGCCCAAAAACCUUGCCAUGGCAACUAUACAGUCACCCCUUGCGGGUUAUUGCAUUGGAUUCAAUCUCCAGGCCAGUUGUAGCCCCCUUUUAUGAUAUGCGAGGAUACUUAACGUGUCUGAAUGUGGAAUAUAAUGUGAAAGGAAAGCAGCGCCCACUGGUGUAUCAGAACAGUGGUGCACUACCUAUCUGCUCAUUCGUUGUUUCGGUUCUGUGUUUGUCUGAUUCUUAGAUAGUGUUGAGGUAAUUCUAGAAAGCGGAUUGAGUGUAAAUCGGGCCACUUUGCCCUAAAUGUGACAAUCUGGAUGUGUAUCUUAUUGGUGCGUUGUGAAGCAUUUUA-AAAUGCGUUUUAGAUUGUAUCAGGCUAGUGCUGUAAUGGUGUGUUUAUUUUUCCAGUGUAAGCAAGUCGAUUUGAAUGACAUAGGCGACAAAGUGAGGUGGCAUUUGUCAGAAGUUUCAAAGUCGUGUAAGAACAUUGGACUAAAGUGGUGUGCGGCAGCUGGGAGCGCUCUUUCAAUGUUAAUGUUUUAAUGUGUAUGUUGUGUUGGAAGUUCCAGGCUAAUAUUUGAUGUUUUGCUAGGUUGACUAACGAUGUUUUCUUGUAGGUGAAAGCGUUGUGUAACAAUGAUAACGGUGUUUUGGCUGGGUUUUUCCUUGUUCGCACCGGACACCUCCAGUGACCAGACGGCAAGGUUUUUAUCCCAGUGUAUAUUGGAAAAACAUGUUAUACUUUUGACAAUUUAACGUGCCUAGAGCUCAAAUUAAACUAAUACCAUAACGUAAUGCAACUUACAACAUAAAUAAAGGUCAAUGUUUAAUCCAUA
>U93872.2:29032-30108 Kaposi's sarcoma-associated herpesvirus glycoprotein M, DNA replication protein, glycoprotein, DNA replication protein, FLICE inhibitory protein and v-cyclin genes, complete cds, and tegument protein gene, partial cds
ACUGGGACUGCCCAGUCACCUUGGCUGCCGCUUCACCUAUGGAUUUUGUGCUCGCUGCUUGCCUUCUUGCCGCUUCUGGUUUUCAUUGGUGCCGCCGAUUGUGGGUUGAUUGCGUCGCUUUUGGCAAUAUACCCAUCCUGGCUUUCGGCUAGGUUUUCCGUCCUACUUUUCCCACAUUGGCCUGAGAGCUGUAGUACAAAAAACACCGCGCGGUCUGGAGCUCUCCAUAAGCCCGCAGAACAAAAGCUGCGAUUUGCCCAAAAACCUUGCCAUGGCAACUAUACAGUCACCCCUUGCGGGUUAUUGCAUUGGAUUCAAUCUCCAGGCCAGUUGUAGCCCCCUUUUAUGAUAUGCGAGGAUACUUAACGUGUCUGAAUGUGGAAUAUAAUGUGAAAGGAAAGCAGCGCCCACUGGUGUAUCAGAACAGUGGUGCACUACCUAUCUGCUCAUUCGUUGUUUCGGUUCUGUGUUUGUCUGAUUCUUAGAUAGUGUUGAGGUAAUUCUAGAAAGCGGAUUGAGUGUAAAUCGGGCCACUUUGCCCUAAAUGUGACAAUCUGGAUGUGUAUCUUAUUGGUGCGUUGUGAAGCAUUUUA-AAAUGCGUUUUAGAUUGUAUCAGGCUAGUGCUGUAAUGGUGUGUUUAUUUUUCCAGUGUAAGCAAGUCGAUUUGAAUGACAUAGGCGACAAAGUGAGGUGGCAUUUGUCAGAAGUUUCAAAGUCGUGUAAGAACAUUGGACUAAAGUGGUGUGCGGCAGCUGGGAGCGCUCUUUCAAUGUUAAUGUUUUAAUGUGUAUGUUGUGUUGGAAGUUCCAGGCUAAUAUUUGAUGUUUUGCUAGGUUGACUAACGAUGUUUUCUUGUAGGUGAAAGCGUUGUGUAACAAUGAUAACGGUGUUUUGGCUGGGUUUUUCCUUGUUCGCACCGGACACCUCCAGUGACCAGACGGCAAGGUUUUUAUCCCAGUGUAUAUUGGAAAAACAUGUUAUACUUUUGACAAUUUAACGUGCCUAGAGCUCAAAUUAAACUAAUACCAUAACGUAAUGCAACUUACAACAUAAAUAAAGGUCAAUGUUUAAUCCAUA
>NC_009333.1:28819-29895 Human herpesvirus 8 strain GK18, complete genome
ACUGGGACUGCCCAGUCACCUUGGCUGCCGCUUCACCUAUGGAUUUUGUGCUCGCUGCUUGCCUUCUUGCCGCUUCUGGUUUUCAUUGGUGCCGCCGAUUGUGGGUUGAUUGCGUCGCUUUUGGCAAUAUACCCAUCCUGGCUUUCGGCUAGGUUUUCCGUCCUACUUUUCCCACAUUGGCCUGAGAGCUGUAGUACAAAAAACACCGCGCGGUCUGGAGCUCUCCAUAAGCCCGCAGAACAAAAGCUGCGAUUUGCCCAAAAACCUUGCCAUGGCAACUAUACAGUCACCCCUUGCGGGUUAUUGCAUUGGAUUCAAUCUCCAGGCCAGUUGUAGCCCCCUUUUAUGAUAUGCGAGGAUACUUAACGUGUCUGAAUGUGGAAUAUAAUGUGAAAGGAAAGCAGCGCCCACUGGUGUAUCAGAACAGUGGUGCACUACCUAUCUGCUCAUUCGUUGUUUCGGUUCUGUGUUUGUCUGAUUCUUAGAUAGUGUUGAGGUAAUUCUAGAAAGCGGAUUGAGUGUAAAUCGGGCCACUUUGCCCUAAAUGUGACAAUCUGGAUGUGUAUCUUAUUGGUGCGUUGUGAAGCAUUUUA-AAAUGCGUUUUAGAUUGUAUCAGGCUAGUGCUGUAAUGGUGUGUUUAUUUUUCCAGUGUAAGCAAGUCGAUUUGAAUGACAUAGGCGACAAAGUGAGGUGGCAUUUGUCAGAAGUUUCAAAGUCGUGUAAGAACAUUGGACUAAAGUGGUGUGCGGCAGCUGGGAGCGCUCUUUCAAUGUUAAUGUUUUAAUGUGUAUGUUGUGUUGGAAGUUCCAGGCUAAUAUUUGAUGUUUUGCUAGGUUGACUAACGAUGUUUUCUUGUAGGUGAAAGCGUUGUGUAACAAUGAUAACGGUGUUUUGGCUGGGUUUUUCCUUGUUCGCACCGGACACCUCCAGUGACCAGACGGCAAGGUUUUUAUCCCAGUGUAUAUUGGAAAAACAUGUUAUACUUUUGACAAUUUAACGUGCCUAGAGCUCAAAUUAAACUAAUACCAUAACGUAAUGCAACUUACAACAUAAAUAAAGGUCAAUGUUUAAUCCAUA
>DQ097683.1:2256-3332 Human herpesvirus 8 ORF K7 mRNA, complete cds
ACUGGGACUGCCCAGUCACCUUGGCUGCCGCUUCACCUAUGGAUUUUGUGCUCGCUGCUUGCCUUCUUGCCGCUUCUGGUUUUCAUUGGUGCCGCCGAUUGUGGGUUGAUUGCGUCGCUUUUGGCAAUAUACCCAUCCUGGCUUUCGGCUAGGUUUUCCGUCCUACUUUUCCCACAUUGGCCUGAGAGCUGUAGUACAAAAAACACCGCGCGGUCUGGAGCUCUCCAUAAGCCCGCAGAACAAAAGCUGCGAUUUGCCCAAAAACCUUGCCAUGGCAACUAUACAGUCACCCCUUGCGGGUUAUUGCAUUGGAUUCAAUCUCCAGGCCAGUUGUAGCCCCCUUUUAUGAUAUGCGAGGAUACUUAACGUGUCUGAAUGUGGAAUAUAAUGUGAAAGGAAAGCAGCGCCCACUGGUGUAUCAGAACAGUGGUGCACUACCUAUCUGCUCAUUCGUUGUUUCGGUUCUGUGUUUGUCUGAUUCUUAGAUAGUGUUGAGGUAAUUCUAGAAAGCGGAUUGAGUGUAAAUCGGGCCACUUUGCCCUAAAUGUGACAAUCUGGAUGUGUAUCUUAUUGGUGCGUUGUGAAGCAUUUUA-AAAUGCGUUUUAGAUUGUAUCAGGCUAGUGCUGUAAUGGUGUGUUUAUUUUUCCAGUGUAAGCAAGUCGAUUUGAAUGACAUAGGCGACAAAGUGAGGUGGCAUUUGUCAGAAGUUUCAAAGUCGUGUAAGAACAUUGGACUAAAGUGGUGUGCGGCAGCUGGGAGCGCUCUUUCAAUGUUAAUGUUUUAAUGUGUAUGUUGUGUUGGAAGUUCCAGGCUAAUAUUUGAUGUUUUGCUAGGUUGACUAACGAUGUUUUCUUGUAGGUGAAAGCGUUGUGUAACAAUGAUAACGGUGUUUUGGCUGGGUUUUUCCUUGUUCGCACCGGACACCUCCAGUGACCAGACGGCAAGGUUUUUAUCCCAGUGUAUAUUGGAAAAACAUGUUAUACUUUUGACAAUUUAACGUGCCUAGAGCUCAAAUUAAACUAAUACCAUAACGUAAUGCAACUUACAACAUAAAUAAAGGUCAAUGUUUAAUCCAUA
>U71366.1:3415-4491 Kaposi's sarcoma-associated herpes-like virus fragment II, genomic sequence
ACUGGGACUGCCCAGUCACCUUGGCUGCCGCUUCACCUAUGGAUUUUGUGCUCGCUGCUUGCCUUCUUGCCGCUUCUGGUUUUCAUUGGUGCCGCCGAUUGUGGGUUGAUUGCGUCGCUUUUGGCAAUAUACCCAUCCUGGCUUUCGGCUAGGUUUUCCGUCCUACUUUUCCCACAUUGGCCUGAGAGCUGUAGUACAAAAAACACCGCGCGGUCUGGAGCUCUCCAUAAGCCCGCAGAACAAAAGCUGCGAUUUGCCCAAAAACCUUGCCAUGGCAACUAUACAGUCACCCCUUGCGGGUUAUUGCAUUGGAUUCAAUCUCCAGGCCAGUUGUAGCCCCCUUUUAUGAUAUGCGAGGAUACUUAACGUGUCUGAAUGUGGAAUAUAAUGUGAAAGGAAAGCAGCGCCCACUGGUGUAUCAGAACAGUGGUGCACUACCUAUCUGCUCAUUCGUUGUUUCGGUUCUGUGUUUGUCUGAUUCUUAGAUAGUGUUGAGGUAAUUCUAGAAAGCGGAUUGAGUGUAAAUCGGGCCACUUUGCCCUAAAUGUGACAAUCUGGAUGUGUAUCUUAUUGGUGCGUUGUGAAGCAUUUUA-AAAUGCGUUUUAGAUUGUAUCAGGCUAGUGCUGUAAUGGUGUGUUUAUUUUUCCAGUGUAAGCAAGUCGAUUUGAAUGACAUAGGCGACAAAGUGAGGUGGCAUUUGUCAGAAGUUUCAAAGUCGUGUAAGAACAUUGGACUAAAGUGGUGUGCGGCAGCUGGGAGCGCUCUUUCAAUGUUAAUGUUUUAAUGUGUAUGUUGUGUUGGAAGUUCCAGGCUAAUAUUUGAUGUUUUGCUAGGUUGACUAACGAUGUUUUCUUGUAGGUGAAAGCGUUGUGUAACAAUGAUAACGGUGUUUUGGCUGGGUUUUUCCUUGUUCGCACCGGACACCUCCAGUGACCAGACGGCAAGGUUUUUAUCCCAGUGUAUAUUGGAAAAACAUGUUAUACUUUUGACAAUUUAACGUGCCUAGAGCUCAAAUUAAACUAAUACCAUAACGUAAUGCAACUUACAACAUAAAUAAAGGUCAAUGUUUAAUCCAUA
>U75698.1:28667-29743 Human herpesvirus 8 type M, partial genome
ACUGGGACUGCCCAGUCACCUUGGCUGCCGCUUCACCUAUGGAUUUUGUGCUCGCUGCUUGCCUUCUUGCCGCUUCUGGUUUUCAUUGGUGCCGCCGAUUGUGGGUUGAUUGCGUCGCUUUUGGCAAUAUACCCAUCCUGGCUUUCGGCUAGGUUUUCCGUCCUACUUUUCCCACAUUGGCCUGAGAGCUGUAGUACAAAAAACACCGCGCGGUCUGGAGCUCUCCAUAAGCCCGCAGAACAAAAGCUGCGAUUUGCCCAAAAACCUUGCCAUGGCAACUAUACAGUCACCCCUUGCGGGUUAUUGCAUUGGAUUCAAUCUCCAGGCCAGUUGUAGCCCCCUUUUAUGAUAUGCGAGGAUACUUAACGUGUCUGAAUGUGGAAUAUAAUGUGAAAGGAAAGCAGCGCCCACUGGUGUAUCAGAACAGUGGUGCACUACCUAUCUGCUCAUUCGUUGUUUCGGUUCUGUGUUUGUCUGAUUCUUAGAUAGUGUUGAGGUAAUUCUAGAAAGCGGAUUGAGUGUAAAUCGGGCCACUUUGCCCUAAAUGUGACAAUCUGGAUGUGUAUCUUAUUGGUGCGUUGUGAAGCAUUUUA-AAAUGCGUUUUAGAUUGUAUCAGGCUAGUGCUGUAAUGGUGUGUUUAUUUUUCCAGUGUAAGCAAGUCGAUUUGAAUGACAUAGGCGACAAAGUGAGGUGGCAUUUGUCAGAAGUUUCAAAGUCGUGUAAGAACAUUGGACUAAAGUGGUGUGCGGCAGCUGGGAGCGCUCUUUCAAUGUUAAUGUUUUAAUGUGUAUGUUGUGUUGGAAGUUCCAGGCUAAUAUUUGAUGUUUUGCUAGGUUGACUAACGAUGUUUUCUUGUAGGUGAAAGCGUUGUGUAACAAUGAUAACGGUGUUUUGGCUGGGUUUUUCCUUGUUCGCACCGGACACCUCCAGUGACCAGACGGCAAGGUUUUUAUCCCAGUGUAUAUUGGAAAAACAUGUUAUACUUUUGACAAUUUAACGUGCCUAGAGCUCAAAUUAAACUAAUACCAUAACGUAAUGCAACUUACAACAUAAAUAAAGGUCAAUGUUUAAUCCAUA
>KT271453.1:28564-29641 Human herpesvirus 8 strain ZM004, partial genome
ACUGGGACUGCCCAGUCACCUUGGCUGCCGCUUCACAUAUGGAUUUUGUGCUCGCUGCUUGCCUUCUUGCCGCUUCUGGUUUUCAUUGGUGCCGCCGAUUGUGGGUUGAUUGCGUCGCUUUUGGCAAUAUACCCAUCCUGGCUUUCGGCUAGGUUUUCCGUCCUACUUUUCCCACAUUGGCCUGAGAGCUGUAGUACAAAAAACACCGCGCGGUCUGGAGCUCUCCAUAAGCCCGCAGAACAAAAGCUGCGAUUUGCCCAAAAACCUUGCCAUGGCAACUAUACAGUCACCCCUUGCGGGUUAUUGCAUUGGAUUCAAUCUCCAGGCCAGUUGUAGCCCCCUUUUAUGAUAUGCGAGGAUACUUAACGUGUCUGAAUGUGGAAUAUAAUGUGAAAGGAAAGCAGCGCCCACUGGUGUAUCAGAAUAUUGGUGCACUACCUAUCUGCUCAUUCGUUGUUUCGGUUCUGUGUUUGUCUGAUUCUUAGAUGGUGUUGAGGUAAUUCUCGAAAGCGGAUUGAGUGUAAAACGGGCCACUUUGCCCUAAAUGUGACAAUCUGGAUGUGUAUCUUAUUGGUGCGUUGUGAAGCAUUUUAGAAAUGCGUUUUAGAUUGUAUCAGGCUAGUGCUGUAAUGGUGUGUUUAUUUCUCCAGUGUAAGCAAGUCGAUUUGAAUGACAUAGGAGACAAAGUGAGGUGGCAUUUGUCAGAAGUUUCAAAGACGUGUAAGAACAUUGGACUAAAGUGGUGUGCGGCAGCUGGGAGUGCUCUUUCAAUGUUAAUGUUUUAAUGUGUAUGUUGUGUUGGACGUUCCAGGCUUAUAUUUGAUGUUUUGCUAGGUUGACUAACGAUGUUUUUUUGUAGGUGAAAGUGUUGUGUAACAAUGAUAACGGUGUUUUGGCUGGGUUUUUCCUUGUUCGCACCGGACACCUCCAGUGACCAGACGGCAAGGUUUUUAUCCCAGUGUAUAUUGGAAAAACAUGUUAUACUUUUGACAAUUUAACGUGCCAAGAGCUCAAAUUAAACUAAUACCAUAACGUAAUGCAACUCACAACAUAAAUAAAGGUCAAUGUUUAAUCCAUA
>U66521.1:1-1077 Kaposi's sarcoma-associated herpes-like virus T1.1 mRNA transcript
ACUGGGACUGCCCAGUCACCUUGGCUGCCGCUUCACCUAUGGAUUUUGUGCUCGCUGCUUGCCUUCUUGCCGCUUCUGGUUUUCAUUGGUGCCGCCGAUUGUGGGUUGAUUGCGUCGCUUUUGGCAAUAUACCCAUCCUGGCUUUCGGCUAGGUUUUCCGUCCUACUUUUCCCACAUUGGCCUGAGAGCUGUAGUACAAAAAACACCGCGCGGUCUGGAGCUCUCCAUAAGCCCGCAGAACAAAAGCUGCGAUUUGCCCAAAAACCUUGCCAUGGCAACUAUACAGUCACCCCUUGCGGGUUAUUGCAUUGGAUUCAAUCUCCAGGCCAGUUGUAGCCCCCUUUUAUGAUAUGCGAGGAUACUUAACGUGUCUGAAUGUGGAAUAUAAUGUGAAAGGAAAGCAGCGCCCACUGGUGUAUCAGAACAGUGGUGCACUACCUAUCUGCUCAUUCGUUGUUUCGGUUCUGUGUUUGUCUGAUUCUUAGAUAGUGUUGAGGUAAUUCUAGAAAGCGGAUUGAGUGUAAAUCGGGCCACUUUGCCCUAAAUGUGACAAUCUGGAUGUGUAUCUUAUUGGUGCGUUGUGAAGCAUUUUA-AAAUGCGUUUUAGAUUGUAUCAGGCUAGUGCUGUAAUGGUGUGUUUAUUUUUCCAGUGUAAGCAAGUCGAUUUGAAUGACAUAGGCGACAAAGUGAGGUGGCAUUUGUCAGAAGUUUCAAAGUCGUGUAAGAACAUUGGACUAAAGUGGUGUGCGGCAGCUGGGAGCGCUCUUUCAAUGUUAAUGUUUUAAUGUGUAUGUUGUGUUGGAAGUUCCAGGCUAAUAUUUGAUGUUUUGCUAGGUUGACUAACGAUGUUUUCUUGUAGGUGAAAGCGUUGUGUAACAAUGAUAACGGUGUUUUGGCUGGGUUUUUCCUUGUUCGCACCGGACACCUCCAGUGACCAGACGGCAAGGUUUUUAUCCCAGUGUAUAUUGGAAAAACAUGUUAUACUUUUGACAAUUUAACGUGCCUAGAGCUCAAAUUAAACUAAUACCAUAACGUAAUGCAACUUACAACAUAAAUAAAGGUCAAUGUUUAAUCCAUA
>KT271468.1:28197-29273 Human herpesvirus 8 strain ZM130, partial genome
ACUGGGACUGCCCAGUCACCUUGGCUGCCGCUUCACCUAUGGAUUUUGUGCUCGCUGCUUGCCUUCUUGCCGCUUCUGGUUUUCAUUGGUGCCGCCGAUUGUGGGUUGAUUGCGUCGCUUUUGGCAAUAUACCCAUCCUGGCUUUCGGCUAGGUUUUCCGUCCUACUUUUCCCACAUUGGCCUGAGAGCUGUAGUACAAAAAACACCGCGCGGUCUGGAGCUCUCCAUAAGCCCGCAGAACAAAAGCUGCGAUUUGCCCAAAAACCUUGCCAUGGCAACUAUACAGUCACCCCUUGCGGGUUAUUGCAUUGGAUUCAAUCUCCAGGCCAGUUGUAGCCCCCUUUUAUGAUAUGCGAGGAUACUUAACGUGUCUGAAUGUGGAAUAUAAUGUGAAAGGAAAGCAGCGCCCACUGGUGUAUCAGAAUAGUGGUGCACUACCUAUCUGCUCAUUCGUUGUUUCGGUUCUGUGUUUGUCUGAUUCUUAGAUAGUGUUGAGGUAAUUCUAGAAAGCGGAUUGAGUGUAAAUCGGGCCACUUUGCCCUAAAUGUGACAAUCUGGAUGUGUAUCUUAUUGGUGCGUUGUGAAGCAUUUUA-AAAUGCGUUUUAGAUUGUAUCAGGCUAGUGCUGUAAUGGUGUGUUUAUUUUUCCAGUGUAAGCAAGUCGAUUUGAAUGACAUAGGCGACAAAGUGAGGUGGCAUUUGUCAGAAGUUUCAAAGUCGUGUAAGAACAUUGGACUAAAGUGGUGUGCGGCAGCUGGGAGCGCUCUUUCAAUGUUAAUGUUUUAAUGUGUAUGUUGUGUUGGAAGUUCCAGGCUAAUAUUUGAUGUUUUGCUAGGUUGACUAACGAUGUUUUCUUGUAGGUGAAAGCGUUGUGUAACAAUGAUAACGGUGUUUUGGCUGGGUUUUUCCUUGUUCGCACCGGACACCUCCAGUGACCAGACGGCAAGGUUUUUAUCCCAGUGUAUAUUGGAAAAACAUGUUAUACUUUUGACAAUUUAACGUGCCUAGAGCUCAAAUUAAACUAAUACCAUAACGUAAUGCAACUUACAACAUAAAUAAAGGUCAAUGUUUAAUCCAUA
>KT271462.1:28708-29784 Human herpesvirus 8 strain ZM117, partial genome
ACUGGGACUGCCCAGUCACCUUGGCUGCCGCUUCACCUAUGGAUUUUGUGCUCGCUGCUUGCCUUCUUGCCGCUUCUGGUUUUCAUUGGUGCCGCCGAUUGUGGGUUGAUUGCGUCGCUUUUGGCAAUAUACCCAUCCUGGCUUUCGGCUAGGUUUUCCGUCCUACUUUUCCCACAUUGGCCUGAGAGCUGUAGUACAAAAAACACCGCGCGGUCUGGAGCUCUCCAUAAGCCCGCAGAACAAAAGCUGCGAUUUGCCCAAAAACCUUGCCAUGGCAACUAUACAGUCACCCCUUGCGGGUUAUUGCAUUGGAUUCAAUCUCCAGGCCAGUUGUAGCCCCCUUUUAUGAUAUGCGAGGAUACUUAACGUGUCUGAAUGUGGAAUAUAAUGUGAAAGGAAAGCAGCGCCCACUGGUGUAUCAGAAUAGUGGUGCACUACCUAUCUGCUCAUUCGUUGUUUCGGUUCUGUGUUUGUCUGAUUCUUAGAUAGUGUUGAGGUAAUUCUAGAAAGCGGAUUGAGUGUAAAUCGGGCCACUUUGCCCUAAAUGUGACAAUCUGGAUGUGUAUCUUAUUGGUGCGUUGUGAAGCAUUUUA-AAAUGCGUUUUAGAUUGUAUCAGGCUAGUGCUGUAAUGGUGUGUUUAUUUUUCCAGUGUAAGCAAGUCGAUUUGAAUGACAUAGGCGACAAAGUGAGGUGGCAUUUGUCAGAAGUUUCAAAGUCGUGUAAGAACAUUGGACUAAAGUGGUGUGCGGCAGCUGGGAGCGCUCUUUCAAUGUUAAUGUUUUAAUGUGUAUGUUGUGUUGGAAGUUCCAGGCUAAUAUUUGAUGUUUUGCUAGGUUGACUAACGAUGUUUUCUUGUAGGUGAAAGCGUUGUGUAACAAUGAUAACGGUGUUUUGGCUGGGUUUUUCCUUGUUCGCACCGGACACCUCCAGUGACCAGACGGCAAGGUUUUUAUCCCAGUGUAUAUUGGAAAAACAUGUUAUACUUUUGACAAUUUAACGUGCCUAGAGCUCAAAUUAAACUAAUACCAUAACGUAAUGCAACUUACAACAUAAAUAAAGGUCAAUGUUUAAUCCAUA
>KT271460.1:28348-29424 Human herpesvirus 8 strain ZM114, partial genome
ACUGGGACUGCCCAGUCACCUUGGCUGCCGCUUCACCUAUGGAUUUUGUGCUCGCUGCUUGCCUUCUUGCCGCUUCUGGUUUUCAUUGGUGCCGCCGAUUGUGGGUUGAUUGCGUCGCUUUUGGCAAUAUACCCAUCCUGGCUUUCGGCUAGGUUUUCCGUCCUACUUUUCCCACAUUGGCCUGAGAGCUGUAGUACAAAAAACACCGCGCGGUCUGGAGCUCUCCAUAAGCCCGCAGAACAAAAGCUGCGAUUUGCCCAAAAACCUUGCCAUGGCAACUAUACAGUCACCCCUUGCGGGUUAUUGCAUUGGAUUCAAUCUCCAGGCCAGUUGUAGCCCCCUUUUAUGAUAUGCGAGGAUACUUAACGUGUCUGAAUGUGGAAUAUAAUGUGAAAGGAAAGCAGCGCCCACUGGUGUAUCAGAAUAGUGGUGCACUACCUAUCUGCUCAUUCGUUGUUUCGGUUCUGUGUUUGUCUGAUUCUUAGAUAGUGUUGAGGUAAUUCUAGAAAGCGGAUUGAGUGUAAAUCGGGCCACUUUGCCCUAAAUGUGACAAUCUGGAUGUGUAUCUUAUUGGUGCGUUGUGAAGCAUUUUA-AAAUGCGUUUUAGAUUGUAUCAGGCUAGUGCUGUAAUGGUGUGUUUAUUUUUCCAGUGUAAGCAAGUCGAUUUGAAUGACAUAGGCGACAAAGUGAGGUGGCAUUUGUCAGAAGUUUCAAAGUCGUGUAAGAACAUUGGACUAAAGUGGUGUGCGGCAGCUGGGAGCGCUCUUUCAAUGUUAAUGUUUUAAUGUGUAUGUUGUGUUGGAAGUUCCAGGCUAAUAUUUGAUGUUUUGCUAGGUUGACUAACGAUGUUUUCUUGUAGGUGAAAGCGUUGUGUAACAAUGAUAACGGUGUUUUGGCUGGGUUUUUCCUUGUUCGCACCGGACACCUCCAGUGACCAGACGGCAAGGUUUUUAUCCCAGUGUAUAUUGGAAAAACAUGUUAUACUUUUGACAAUUUAACGUGCCUAGAGCUCAAAUUAAACUAAUACCAUAACGUAAUGCAACUUACAACAUAAAUAAAGGUCAAUGUUUAAUCCAUA
>KT271459.1:28233-29309 Human herpesvirus 8 strain ZM108, partial genome
ACUGGGACUGCCCAGUCACCUUGGCUGCCGCUUCACCUAUGGAUUUUGUGCUCGCUGCUUGCCUUCUUGCCGCUUCUGGUUUUCAUUGGUGCCGCCGAUUGUGGGUUGAUUGCGUCGCUUUUGGCAAUAUACCCAUCCUGGCUUUCGGCUAGGUUUUCCGUCCUACUUUUCCCACAUUGGCCUGAGAGCUGUAGUACAAAAAACACCGCGCGGUCUGGAGCUCUCCAUAAGCCCGCAGAACAAAAGCUGCGAUUUGCCCAAAAACCUUGCCAUGGCAACUAUACAGUCACCCCUUGCGGGUUAUUGCAUUGGAUUCAAUCUCCAGGCCAGUUGUAGCCCCCUUUUAUGAUAUGCGAGGAUACUUAACGUGUCUGAAUGUGGAAUAUAAUGUGAAAGGAAAGCAGCGCCCACUGGUGUAUCAGAAUAGUGGUGCACUACCUAUCUGCUCAUUCGUUGUUUCGGUUCUGUGUUUGUCUGAUUCUUAGAUAGUGUUGAGGUAAUUCUAGAAAGCGGAUUGAGUGUAAAUCGGGCCACUUUGCCCUAAAUGUGACAAUCUGGAUGUGUAUCUUAUUGGUGCGUUGUGAAGCAUUUUA-AAAUGCGUUUUAGAUUGUAUCAGGCUAGUGCUGUAAUGGUGUGUUUAUUUUUCCAGUGUAAGCAAGUCGAUUUGAAUGACAUAGGCGACAAAGUGAGGUGGCAUUUGUCAGAAGUUUCAAAGUCGUGUAAGAACAUUGGACUAAAGUGGUGUGCGGCAGCUGGGAGCGCUCUUUCAAUGUUAAUGUUUUAAUGUGUAUGUUGUGUUGGAAGUUCCAGGCUAAUAUUUGAUGUUUUGCUAGGUUGACUAACGAUGUUUUCUUGUAGGUGAAAGCGUUGUGUAACAAUGAUAACGGUGUUUUGGCUGGGUUUUUCCUUGUUCGCACCGGACACCUCCAGUGACCAGACGGCAAGGUUUUUAUCCCAGUGUAUAUUGGAAAAACAUGUUAUACUUUUGACAAUUUAACGUGCCUAGAGCUCAAAUUAAACUAAUACCAUAACGUAAUGCAACUUACAACAUAAAUAAAGGUCAAUGUUUAAUCCAUA
>KT271457.1:28292-29368 Human herpesvirus 8 strain ZM102, partial genome
ACUGGGACUGCCCAGUCACCUUGGCUGCCGCUUCACCUAUGGAUUUUGUGCUCGCUGCUUGCCUUCUUGCCGCUUCUGGUUUUCAUUGGUGCCGCCGAUUGUGGGUUGAUUGCGUCGCUUUUGGCAAUAUACCCAUCCUGGCUUUCGGCUAGGUUUUCCGUCCUACUUUUCCCACAUUGGCCUGAGAGCUGUAGUACAAAAAACACCGCGCGGUCUGGAGCUCUCCAUAAGCCCGCAGAACAAAAGCUGCGAUUUGCCCAAAAACCUUGCCAUGGCAACUAUACAGUCACCCCUUGCGGGUUAUUGCAUUGGAUUCAAUCUCCAGGCCAGUUGUAGCCCCCUUUUAUGAUAUGCGAGGAUACUUAACGUGUCUGAAUGUGGAAUAUAAUGUGAAAGGAAAGCAGCGCCCACUGGUGUAUCAGAAUAGUGGUGCACUACCUAUCUGCUCAUUCGUUGUUUCGGUUCUGUGUUUGUCUGAUUCUUAGAUAGUGUUGAGGUAAUUCUAGAAAGCGGAUUGAGUGUAAAUCGGGCCACUUUGCCCUAAAUGUGACAAUCUGGAUGUGUAUCUUAUUGGUGCGUUGUGAAGCAUUUUA-AAAUGCGUUUUAGAUUGUAUCAGGCUAGUGCUGUAAUGGUGUGUUUAUUUUUCCAGUGUAAGCAAGUCGAUUUGAAUGACAUAGGCGACAAAGUGAGGUGGCAUUUGUCAGAAGUUUCAAAGUCGUGUAAGAACAUUGGACUAAAGUGGUGUGCGGCAGCUGGGAGCGCUCUUUCAAUGUUAAUGUUUUAAUGUGUAUGUUGUGUUGGAAGUUCCAGGCUAAUAUUUGAUGUUUUGCUAGGUUGACUAACGAUGUUUUCUUGUAGGUGAAAGCGUUGUGUAACAAUGAUAACGGUGUUUUGGCUGGGUUUUUCCUUGUUCGCACCGGACACCUCCAGUGACCAGACGGCAAGGUUUUUAUCCCAGUGUAUAUUGGAAAAACAUGUUAUACUUUUGACAAUUUAACGUGCCUAGAGCUCAAAUUAAACUAAUACCAUAACGUAAUGCAACUUACAACAUAAAUAAAGGUCAAUGUUUAAUCCAUA
>KT271455.1:28686-29762 Human herpesvirus 8 strain ZM091, partial genome
ACUGGGACUGCCCAGUCACCUUGGCUGCCGCUUCACCUAUGGAUUUUGUGCUCGCUGCUUGCCUUCUUGCCGCUUCUGGUUUUCAUUGGUGCCGCCGAUUGUGGGUUGAUUGCGUCGCUUUUGGCAAUAUACCCAUCCUGGCUUUCGGCUAGGUUUUCCGUCCUACUUUUCCCACAUUGGCCUGAGAGCUGUAGUACAAAAAACACCGCGCGGUCUGGAGCUCUCCAUAAGCCCGCAGAACAAAAGCUGCGAUUUGCCCAAAAACCUUGCCAUGGCAACUAUACAGUCACCCCUUGCGGGUUAUUGCAUUGGAUUCAAUCUCCAGGCCAGUUGUAGCCCCCUUUUAUGAUAUGCGAGGAUACUUAACGUGUCUGAAUGUGGAAUAUAAUGUGAAAGGAAAGCAGCGCCCACUGGUGUAUCAGAAUAGUGGUGCACUACCUAUCUGCUCAUUCGUUGUUUCGGUUCUGUGUUUGUCUGAUUCUUAGAUAGUGUUGAGGUAAUUCUAGAAAGCGGAUUGAGUGUAAAUCGGGCCACUUUGCCCUAAAUGUGACAAUCUGGAUGUGUAUCUUAUUGGUGCGUUGUGAAGCAUUUUA-AAAUGCGUUUUAGAUUGUAUCAGGCUAGUGCUGUAAUGGUGUGUUUAUUUUUCCAGUGUAAGCAAGUCGAUUUGAAUGACAUAGGCGACAAAGUGAGGUGGCAUUUGUCAGAAGUUUCAAAGUCGUGUAAGAACAUUGGACUAAAGUGGUGUGCGGCAGCUGGGAGCGCUCUUUCAAUGUUAAUGUUUUAAUGUGUAUGUUGUGUUGGAAGUUCCAGGCUAAUAUUUGAUGUUUUGCUAGGUUGACUAACGAUGUUUUCUUGUAGGUGAAAGCGUUGUGUAACAAUGAUAACGGUGUUUUGGCUGGGUUUUUCCUUGUUCGCACCGGACACCUCCAGUGACCAGACGGCAAGGUUUUUAUCCCAGUGUAUAUUGGAAAAACAUGUUAUACUUUUGACAAUUUAACGUGCCUAGAGCUCAAAUUAAACUAAUACCAUAACGUAAUGCAACUUACAACAUAAAUAAAGGUCAAUGUUUAAUCCAUA
>KT271454.1:28589-29665 Human herpesvirus 8 strain ZM027, partial genome
ACUGGGACUGCCCAGUCACCUUGGCUGCCGCUUCACCUAUGGAUUUUGUGCUCGCUGCUUGCCUUCUUGCCGCUUCUGGUUUUCAUUGGUGCCGCCGAUUGUGGGUUGAUUGCGUCGCUUUUGGCAAUAUACCCAUCCUGGCUUUCGGCUAGGUUUUCCGUCCUACUUUUCCCACAUUGGCCUGAGAGCUGUAGUACAAAAAACACCGCGCGGUCUGGAGCUCUCCAUAAGCCCGCAGAACAAAAGCUGCGAUUUGCCCAAAAACCUUGCCAUGGCAACUAUACAGUCACCCCUUGCGGGUUAUUGCAUUGGAUUCAAUCUCCAGGCCAGUUGUAGCCCCCUUUUAUGAUAUGCGAGGAUACUUAACGUGUCUGAAUGUGGAAUAUAAUGUGAAAGGAAAGCAGCGCCCACUGGUGUAUCAGAAUAGUGGUGCACUACCUAUCUGCUCAUUCGUUGUUUCGGUUCUGUGUUUGUCUGAUUCUUAGAUAGUGUUGAGGUAAUUCUAGAAAGCGGAUUGAGUGUAAAUCGGGCCACUUUGCCCUAAAUGUGACAAUCUGGAUGUGUAUCUUAUUGGUGCGUUGUGAAGCAUUUUA-AAAUGCGUUUUAGAUUGUAUCAGGCUAGUGCUGUAAUGGUGUGUUUAUUUUUCCAGUGUAAGCAAGUCGAUUUGAAUGACAUAGGCGACAAAGUGAGGUGGCAUUUGUCAGAAGUUUCAAAGUCGUGUAAGAACAUUGGACUAAAGUGGUGUGCGGCAGCUGGGAGCGCUCUUUCAAUGUUAAUGUUUUAAUGUGUAUGUUGUGUUGGAAGUUCCAGGCUAAUAUUUGAUGUUUUGCUAGGUUGACUAACGAUGUUUUCUUGUAGGUGAAAGCGUUGUGUAACAAUGAUAACGGUGUUUUGGCUGGGUUUUUCCUUGUUCGCACCGGACACCUCCAGUGACCAGACGGCAAGGUUUUUAUCCCAGUGUAUAUUGGAAAAACAUGUUAUACUUUUGACAAUUUAACGUGCCUAGAGCUCAAAUUAAACUAAUACCAUAACGUAAUGCAACUUACAACAUAAAUAAAGGUCAAUGUUUAAUCCAUA
>KT271464.1:28305-29381 Human herpesvirus 8 strain ZM121, partial genome
ACUGGGACUGCCCAGUCACCUUGGCUGCCGCUUCACCUAUGGAUUUUGUGCUCGCUGCUUGCCUUCUUGCCGCUUCUGGUUUUCAUUGGUGCCGCCGAUUGUGGGUUGAUUGCGUCGCUUUUGGCAAUAUACCCAUCCUGGCUUUCGGCUAGGUUUUCCGUCCUACUUUUCCCACAUUGGCCUGAGAGCUGUAGUACAAAAAACACCGCGCGGUCUGGAGCUCUCCAUAAGCCCGCAGAACAAAAGCUGCGAUUUGCCCAAAAACCUUGCCAUGGCAACUAUACAGUCACCCCUUGCGGGUUAUUGCAUUGGAUUCAAUCUCCAGGCCAGUUGUAGCCCCCUUUUAUGAUAUGCGAGGAUACUUAACGUGUCUGAAUGUGGAAUAUAAUGUGAAAGGAAAGCAGCGCCCACUGGUGUAUCAGAAUAGUGGUGCACUACCUAUCUGCUCAUUCGUUGUUUCGGUUCUGUGUUUGUCUGAUUCUUAGAUAGUGUUGAGGUAAUUCUAGAAAGCGGAUUGAGUGUAAAUCGGGCCACUUUGCCCUAAAUGUGACAAUCUGGAUGUGUAUCUUAUUGGUGCGUUGUGAAGCAUUUUA-AAAUGCGUUUUAGAUUGUAUCAGGCUAGUGCUGUAAUGGUGUGUUUAUUUUUCCAGUGUAAGCAAGUCGAUUUGAAUGACAUAGGCGACAAAGUGAGGUGGCAUUUGUCAGAAGUUUCAAAGUCGUGUAAGAACAUUGGACUAAAGUGGUGUGCGGCAGCUGGGAGCGCUCUUUCAAUGUUAAUGUUUUAAUGUGUAUGUUGUGUUGGAAGUUCCAGGCUAAUAUUUGAUGUUUUGCUAGGUUGACUAACGAUGUUUUCUUGUAGGUGAAAGCGUUGUGUAACAAUGAUAACGGUGUUUUGGCUGGGUUUUUCCUUGUUCGCACCGGACACCUCCAGUGACCAGACGGCAAGGUUUUUAUCCCAGUGUGUAUUGGAAAAACAUGUUAUACUUUUGACAAUUUAACGUGCCUAGAGCUCAAAUUAAACUAAUACCAUAACGUAAUGCAACUUACAACAUAAAUAAAGGUCAAUGUUUAAUCCAUA
>KT271465.1:28225-29298 Human herpesvirus 8 strain ZM123, partial genome
ACUGGGACUGCCCAGUCACCUUGGCUGCCGCUUCACCUAUGGAUUUUGUGCUCGCUGCUUGCCUUCUUGCCGCUUCUGGUUUUCAUUGGUGCCGCCGAUUGUGGGUUGAUUGCGUCGCUUUUGGCAAUAUACCCAUCCUGGCUUUCGGCUAGGUUUUCCGUCCUACUUUUCCCACAUUGGCCUGAGAGCUGUAGUACAAAAAACACCGCGCGGUCUGGAGCUCUCCAUAAGCCCGCAGAACAAAAGCUGCGAUUUGCCCAAAAACCUUGCCAUGGCAACUAUACAGUCACCCCUUGCGGGUUAUUGCAUUGGAUUCAAUCUCCAGGCCAGUUGUAGCCCCCUUUUAUGAUAUGCGAGGAUACUUAACGUGUCUGAAUGUGGAAUAUAAUGUGAAAGGAAAGCAGCGCCCACUGGUGUAUCAGAAUAGUGGUGCACUACCUAUCUGCUCAUUCGUUGUUUCGGUUCUGUGUUUGUCUGAUUCUUA----GUGUUGAGGUAAUUCUCGAAAGCGGAUUGAGUGUAAAACGGGCCACUUUGCCCUAAAUGUGACAAUCUGAAUGUGUAUCUUAUUGGUGCGUUGUGAAGCAUUUUAAAAAUGCGUUUUAGAUUGUAUCAGGCUAGUGCUGUAAUGGUGUGUUUAUUUCUCCAGUGUAAGCAAGUCGAUUUGAAUGACAUAGGCGACAAAGUGAGGUGGCAUUUGUCAGAAGUUUCAAAGACGUGUAAGAACAUUGGACUAAAGUGGUGUGCGGCAGCUGGGAGCGCUCUUUCAACGUUAAUGUUUUAAUGUGUAUGUUGUGUUGGAAGUUCCAGGCUAAUAUUUGAUGUUUUGCUAGGUUGACUAACGAUGUUUUUUUGUAGGUGAAAGCGUUGUGUAAAAAUGAUAACGGUGUUUUGGCUGGGUUUUUCCUUGUUCGCACCGGACACCUCCAGUGACCAGACGGCAAGGUUUUUAUCCCAGUGUAUAUUGGAAAAACAUGUUAUACUUUUGACAAUUUAACGUGCCAAGAGCUCAAAUUAAACUAAUACCAUAACGUAAUGCAACUUACAACAUAAAUAAAGGUCAAUGUUUAAUCCAUA
>KT271463.1:29122-30199 Human herpesvirus 8 strain ZM118, partial genome
ACUGGGACUGCCCAGUCACCUUGGCUGCCGCUUCACCUAUGGAUUUUGUGCUCGCUGCUUGCCUUCUUGCCGCUUCUGGUUUUCAUUGGUGCCGCCGAUUGUGGGUUGAUUGCGUCGCUUUUGGCAAUAUACCCAUCCUGGCUUUCGGCUAGGUUUUCCGUCCUACUUUUCCCACAUUGGCCUGAGAGCUGUAGUACAAAAAACACCGCGCGGUCUGGAGCUCUCCAUAAGCCCGCAGAACAAAAGCUGCGAUUUGCCCAAAAACCUUGCCAUGGCAACUAUACAGUCACCCCUUGCGGGUUAUUGCAUUGGAUUCAAUCUCCAGGCCAGUUGUAGCCCCCUUUUAUGAUAUGCGAGGAUACUUAACGUGUCUGAAUGUGGAAUAUAAUGUGAAAGGAAAGCAGCGCCCACUGGUGUAUCAGAAUAGUGGUGCACUACCUAUCUGCUCAUUCGUUGUUUCGGUUCUGUGUUUGUCUGAUUCUUAGAUAGUGUUGAGGUAAUUCUCGAAAGCGGAUUGAGUGUAAAACGGGCCACUUUGCCCUAAAUGUGACAAUCUGGAUGUGUAUCUUAUUGGUGGGUUGUGAAGCAUUUUAAAAAUGCGUUUUAGAUUGUAUCAGGCUAGUGCUGUAAUGGUGUGUUUAUUUCUCCAGUGUAAGCAAGUCGAUUUGAAUGACAUAGGCGACAAAGUGAGGUGGCAUUUGUCAGAAGUUUCAAAGACGUGUAAGAACAUUGGACUAAAGUGGUGUGCGGCAGCUGGGAGCGCUCUUUCAAUGUUAAUGUUUUAAUGUGUAUUUUGUGUUGGAAGUUCCAGGCUAAUAUUUGAUGUUUUGCUAGGUUGACUAACGAUGUUUUUUUGUAGGUGAAAGCGUUGUGUAACAAUGAUAACGGUGUUUUGUCUGGGUUUUUCCUUGUUCGCACCGGACACCUCCAGUGACCAGACGGCAAGGUUUUUAUCCCAGUGUAUAUUGGAAAAACAUGUUAUACUUUUGACAAUUUAACGUGCCUAGAGCUCAAAUUAAACUAAUACCAUAACGUAAUGCAACUUACAACAUAAAUAAAGGUCAAUGUUUAAUCCAUA
>KT271458.1:28190-29267 Human herpesvirus 8 strain ZM106, partial genome
ACUGGGACUGCCCAGUCACCUUGGCUGCCGCUUCACCUAUGGAUUUUGUGCUCGCUGCUUGCCUUCUUGCCGCUUCUGGUUUUCAUUGGUGCCGCCGAUUGUGGGUUGAUUGCGUCGCUUUUGGCAAUAUACCCAUCCUGGCUUUCGGCUAGGUUUUCCGUCCUACUUUUCCCACAUUGGCCUGAGAGCUGUAGUACAAAAAACACCGCGCGGUCUGGAGCUCUCCAUAAGCCCGCAGAACAAAAGCUGCGAUUUGCCCAAAAACCUUGCCAUGGCAACUAUACAGUCACCCCUUGCGGGUUAUUGCAUUGGAUUCAAUCUCCAGGCCAGUUGUAGCCCCCUUUUAUGAUAUGCGAGGAUACUUAACGUGUCUGAAUGUGGAAUAUAAUGUGAAAGGAAAGCAGCGCCCACUGGUGUAUCAGAAUAGUGGUGCACUACCUAUCUGCUCAUUCGUUGUUUCGGUUCUGUGUUUGUCUGAUUCUUAGAUAGUGUUGAGGUAAUUCUCGAAAGCGGAUUGAGUGUAAAACGGGCCACUUUGCCCUAAAUGUGACAAUCUGGAUGUGUAUCUUAUUGGUGGGUUGUGAAGCAUUUUAAAAAUGCGUUUUAGAUUGUAUCAGGCUAGUGCUGUAAUGGUGUGUUUAUUUCUCCAGUGUAAGCAAGUCGAUUUGAAUGACAUAGGCGACAAAGUGAGGUGGCAUUUGUCAGAAGUUUCAAAGACGUGUAAGAACAUUGGACUAAAGUGGUGUGCGGCAGCUGGGAGCGCUCUUUCAAUGUUAAUGUUUUAAUGUGUAUUUUGUGUUGGAAGUUCCAGGCUAAUAUUUGAUGUUUUGCUAGGUUGACUAACGAUGUUUUUUUGUAGGUGAAAGCGUUGUGUAACAAUGAUAACGGUGUUUUGUCUGGGUUUUUCCUUGUUCGCACCGGACACCUCCAGUGACCAGACGGCAAGGUUUUUAUCCCAGUGUAUAUUGGAAAAACAUGUUAUACUUUUGACAAUUUAACGUGCCUAGAGCUCAAAUUAAACUAAUACCAUAACGUAAUGCAACUUACAACAUAAAUAAAGGUCAAUGUUUAAUCCAUA
>KT271467.1:29183-30260 Human herpesvirus 8 strain ZM128, partial genome
ACUGGGACUGCCCAGUCACCUUGGCUGCCGCUUCACCUAUGGAUUUUGUGCUCGCUGCUUGCCUUCUUGCCGCUUCUGGUUUUCAUUGGUGCCGCCGAUUGUGGGUUGAUUGCGUCGCUUUUGGCAAUAUACCCAUCCUGGCUUUCGGCUAGGUUUUCCGUCCUACUUUUCCCACAUUGGCCUGAGAGCUGUAGUACAAAAAACACCGCGCGGUCUGGAGCUCUCCAUAAGCCCGCAGAACAAAAGCUGCGAUUUGCCCAAAAACCUUGCCAUGGCAACUAUACAGUCACCCCUUGCGGGUUAUUGCAUUGGAUUCAAUCUCCAGGCCAGUUGUAGCCCCCUUUUAUGAUAUGCGAGGAUACUUAACGUGUCUGAAUGUGGAAUAUAAUGUGAAAGGAAAGCAGCGCCCACUGGUGUAUCAGAAUAGUGGUGCACUACCUAUCUGCUCAUUCGUUGUUUCGGUUCUGUGUUUGUCUGAUUCUUAGAUAGUGUUGAGGUAAUUCUCGAAAGCGGAUUGAGUGUAAAACGGGCCACUUUGCCCUAAAUGUGACAAUCUGGAUGUGUAUCUUAUUGGUGGGUUGUGAAGCAUUUUAAAAAUGCGUUUUAGAUUGUAUCAGGCUAGUGCUGUAAUGGUGUGUUUAUUUCUCCAGUGUAAGCAAGUCGAUUUGAAUGACAUAGGCGACAAAGUGAGGUGGCAUUUGUCAGAAGUUUCAAAGACGUGUAAGAACAUUGGACUAAAGUGGUGUGCGGCAGCUGGGAGCGCUCUUUCAAUGUUAAUGUUUUAAUGUGUAUUUUGUGUUGGAAGUUCCAGGCUAAUAUUUGAUGUUUUGCUAGGUUGACUAACGAUGUUUUUUUGUAGGUGAAAGCGUUGUGUAACAAUGAUAACGGUGUUUUGUCUGGGUUUUUCCUUGUUCGCACCGGACACCUCCAGUGACCAGACGGCAAGGUUUUUAUCCCAGUGUAUAUUGGAAAAACAUGUUAUACUUUUGACAAUUUAACGUGCCAAUAGCUCAAAUUAAACGAAUACCAUAACGUAAUGCAACUUACAACAUAAAUAAAGGUCAAUGUUUAAUCCAUA
>KT271456.1:28738-29815 Human herpesvirus 8 strain ZM095, partial genome
ACUGGGACUGCCCAGUCACCUUGGCUGCCGCUUCACCUAUGGAUUUUGUGCUCGCUGCUUGCCUUCUUGCCGCUUCUGGUUUUCAUUGGUGCCGCCGAUUGUGGGUUGAUUGCGUCGCUUUUGGCAAUAUACCCAUCCUGGCUUUCGGCUAGGUUUUCCGUCCUACUUUUCCCACAUUGGCCUGAGAGCUGUAGUACAAAAAACACCGCGCGGUUUGGAGCUCUCCAUAAGCCCGCAGAACAAAAGCUGCGAUUUGCCCAAAAACCUUGCCAUGGCAACUAUACAGUCACCCCUUGCGGGUUAUUGCAUUGGAUUCAAUCUCCAGGCCAGUUGUAGCCCCCUUUUAUGAUAUGCGAGGAUACUUAACGUGUCUGAAUGUGGAAUAUAAUGUGAAAGGAAAGCAGCGCCCACUGGUGUAUCAGAAUAGUGGUGCACUACCUAUCUGCUCAUUCGUUGUUUCGGUUCUGUGUUUGUCUGAUUCUUAGAUAGUGUUGAGGUAAUUCUCGAAAGCGGAUUGAGUGUAAAACGGGCCACUUUGCCCUAAAUGUGACAAUCUGGAUGUGUAUCUUAUUGGUGGGUUGUGAAGCAUUUUAAAAAUGCGUUUUAGAUUGUAUCAGGCUAGUGCUGUAAUGGUGUGUUUAUUUCUCCAGUGUAAGCAAGUCGAUUUGAAUGACAUAGGCGACAAAGUGAGGUGGCAUUUGUCAGAAGUUUCAAAGACGUGUAAGAACAUUGGACUAAAGUGGUGUGCGGCAGCUGGGAGCGCUCUUUCAAUGUUAAUGUUUUAAUGUGUAUUUUGUGUUGGAAGUUCCAGGCUAAUAUUUGAUGUUUUGCUAGGUUGACUAACGAUGUUUUUUUGUAGGUGAAAGCGUUGUGUAACAAUGAUAACGGUGUUUUGUCUGGGUUUUUCCUUGUUCGCACCGGACACCUCCAGUGACCAGACGGCAAGGUUUUUAUCCCAGUGUAUAUUGGAAAAACAUGUUAUACUUUUGACAAUUUAACGUGCCAAUAGCUCAAAUUAAACUAAUACCAUAACGUAAUGCAACUUACAACAUAAAUAAAGGUCAAUGUUUAAUCCAUA
>KT271466.1:28787-29864 Human herpesvirus 8 strain ZM124, partial genome
ACUGGGACUGCCCAGUCACCUUGGCUGCCGCUUCACCUAUGGAUUUUGUGCUCGCUGCUUGCCUUCUUGCCGCUUCUGGUUUUCAUUGGUGCCGCCGAUUGUGGGUUGAUUGCGUCGCUUUUGGCAAUAUACCCAUCCUGGCUUUCGGCUAGGUUUUCCGUCCUACUUUUCCCACAUUGGCCUGAGAGCUGUAGUACAAAAAACACCGCGCGGUCUGGAGCUCUCCAUAAGCCCGCAGAACAAAAGCUGCGAUUUGCCCAAAAACCUUGCCAUGGCAACUAUACAGUCACCCCUUGCGGGUUAUUGCAUUGGAUUCAAUCUCCAGGCCAGUUGUAGCCCCCUUUUAUGAUAUGCGAGGAUACUUAACGUGUCUGAAUGUGGAAUAUAAUGUGAAAGGAAAGCAGCGCCCACUGGUGUAUCAGAAUAGUGGUGCACUACCUAUCUGCUCAUUCGUUGUUUCGGUUCUGUGUUUGUCUGAUUCUUAGAUAGUGUUGAGGUAAUUCUCGAAAGCGGAUUGAGUGUAAAACGGGCCACUUUGCCCUAAAUGUGACAAUCUGGAUGUGUAUCUUAUUGGUGGGUUGUGAAGCAUUUUAAAAAUGCGUUUUAGAUUGUAUCAGGCUAGUGCUGUAAUGGUGUGUUUAUUUCUCCAGUGUAAGCAAGUCGAUUUGAAUGACAUAGGCGACAAAGUGAGGUGGCAUUUGUCAGAAGUUUCAAAGACGUGUAAGAACAUUGGACUAAAGUGGUGUGCGGCAGCUGGGAGCGCUCUUUCAAUGUUAAUGUUUUAAUGUGUAUUUUGUGUUGGAAGUUCCAGGCUAAUAUUUGAUGUUUUGCUAGGUUGACUAACGAUGUUUUUUUGUAGGUGAAAGCGUUGUGUAACAAUGAUAACGGUGUUUUGUCUGGGUUUUUCCUUGUUCGCACCGGACACCUCCAGUGACCAGACGGCAAGGUUUUUAUCCCAGUGUAUAUUGGAAAAACAUGUUAUACUUUUGACAAUUUAACGUGCCAAUAGCUCAAAUUAAACUAAUACCAUAACGUAAUGCAACUUACAACAUAAAUAAAGGUCAAUGUUUAAUCCAUA
>KT271461.1:28523-29600 Human herpesvirus 8 strain ZM116, partial genome
ACUGGGACUGCCCAGUCACCUUGGCUGCCGCUUCACCUAUGGAUUUUGUGCUCGCUGCUUGCCUUCUUGCCGCUUCUGGUUUUCAUUGGUGCCGCCGAUUGUGGGUUGAUUGCGUCGCUUUUGGCAAUAUACCCAUCCUGGCUUUCGGCUAGGUUUUCCGUCCUACUUUUCCCACAUUGGCCUGAGAGCUGUAGUACAAAAAACACCGCGCGGUCUGGAGCUCUCCAUAAGCCCGCAGAACAAAAGCUGCGAUUUGCCCAAAAACCUUGCCAUGGCAACUAUACAGUCACCCCUUGCGGGUUAUUGCAUUGGAUUCAAUCUCCAGGCCAGUUGUAGCCCCCUUUUAUGAUAUGCGAGGAUACUUAACGUGUCUGAAUGUGGAAUAUAAUGUGAAAGGAAAGCAGCGCCCACUGGUGUAUCAGAAUAGUGGUGCACUACCUAUCUGCUCAUUCGUUGUUUCGGUUCUGUGUUUGUCUGAUUCUUAGAUAGUGUUGAGGUAAUUCUCGAAAGCGGAUUGAGUGUAAAACGGGCCACUUUGCCCUAAAUGUGACAAUCUGGAUGUGUAUCUUAUUGGUGGGUUGUGAAGCAUUUUAAAAAUGCGUUUUAGAUUGUAUCAGGCUAGUGCUGUAAUGGUGUGUUUAUUUCUCCAGUGUAAGCAAGUCGAUUUGAAUGACAUAGGCGACAAAGUGAGGUGGCAUUUGUCAGAAGUUUCAAAGACGUGUAAGAACAUUGGACUAAAGUGGUGUGCGGCAGCUGGGAGCGCUCUUUCAAUGUUAAUGUUUUAAUGUGUAUUUUGUGUUGGAAGUUCCAGGCUAAUAUUUGAUGUUUUGCUAGGUUGACUAACGAUGUUUUUUUGUAGGUGAAAGCGUUGUGUAACAAUGAUAACGGUGUUUUGUCUGGGUUUUUCCUUGUUCGCACCGGACACCUCCAGUGACCAGACGGCAAGGUUUUUAUCCCAGUGUAUAUUGGAAAAACAUGUUAUACUUUUGACAAUUUAACGUGCCAAUAGCUCAAAUUAAACUAAUACCAUAACGUAAUGCAACUUACAACAUAAAUAAAGGUCAAUGUUUAAUCCAUA
