# Supplementary material for: A survey of RNA secondary structural propensity encoded within human herpesvirus genomes: global comparisons and local motifs
Source: PeerJ. 2020 Sep 10;8:e9882. doi: 10.7717/peerj.9882 (PMC7487152; doi:10.7717/peerj.9882)
Supplement: Supplemental Information 6 — File contains predicted binding site location, motif sequence, k-mer sequence, p-value, and z-score for each prediction. RBP binding regions can be cross referenced to ScanFold predicted structures and to miRNA sites, which facilitates hypothesis generation regarding the function of a motif and/or region. [file peerj-08-9882-s006.txt]

Predictions for sequence: BFRF1 3' UTR
Calculation parameters:
Genome: Human (hg38)
Selected motifs: All Human/Mouse motifs
Stringency level: High
Conservation filter: Off
======================================================================================================================
doi: 10.1093/nar/gku406
Sequence Position: First nucleotide of RBP motif on the input sequence
Motif: The binding motif for a given RBP
K-mer: The sequence present in the input sequence which is recognized as an RBP motif
Z-score: Measures the deviation of the site’s WR (weighted rank) score from the mean score calculated using the genome-specific background
P-value: Represents the probability of obtaining a specific Z-score

Protein: CNOT4(Hs/Mm)
Sequence Position	Motif     	K-mer     	Z-score	P-value 
215              	gacaga    	gacaga    	2.413  	7.91e-03

Protein: CPEB4(Hs/Mm)
Sequence Position	Motif     	K-mer     	Z-score	P-value 
478              	uuuuuu    	guuuuu    	2.504  	6.14e-03

Protein: CUG-BP(Hs/Mm)
Sequence Position	Motif     	K-mer     	Z-score	P-value 
42               	ugcug     	ggcug     	2.469  	6.77e-03
67               	ugcug     	ugcug     	2.920  	1.75e-03
70               	ugcug     	ugccg     	2.248  	1.23e-02
132              	ugcug     	ugcuu     	1.779  	3.76e-02
157              	ugcug     	ugcgg     	2.150  	1.58e-02
169              	ugcug     	uccug     	2.044  	2.05e-02
172              	ugcug     	ugcgg     	2.150  	1.58e-02
196              	ugcug     	uccug     	2.000  	2.27e-02
211              	ugcug     	ugcgg     	1.965  	2.47e-02
234              	ugcug     	ugcuc     	1.655  	4.90e-02
323              	ugcug     	uggug     	2.142  	1.61e-02
335              	ugcug     	ugcgg     	2.133  	1.65e-02
339              	ugcug     	ggcug     	2.142  	1.61e-02
342              	ugcug     	ugccg     	2.133  	1.65e-02
431              	ugcug     	ugcuu     	1.743  	4.07e-02
449              	ugcug     	agcug     	1.876  	3.03e-02
474              	ugcug     	ugaug     	1.655  	4.90e-02
512              	ugcug     	uucug     	1.965  	2.47e-02
526              	ugcug     	uucug     	2.071  	1.92e-02
529              	ugcug     	ugcua     	1.991  	2.32e-02
545              	ugcug     	ugcag     	2.000  	2.27e-02

Protein: ENOX1(Hs/Mm)
Sequence Position	Motif     	K-mer     	Z-score	P-value 
213              	hrkacag   	cggacag   	2.906  	1.83e-03

Protein: FUS(Hs/Mm)
Sequence Position	Motif     	K-mer     	Z-score	P-value 
569              	cgcgc     	ggcgc     	2.735  	3.12e-03
577              	cgcgc     	cgcgc     	2.735  	3.12e-03

Protein: HNRNPC(Hs/Mm)
Sequence Position	Motif     	K-mer     	Z-score	P-value 
476              	huuuuuk   	auguuuu   	2.420  	7.76e-03
478              	huuuuuk   	guuuuuc   	2.455  	7.04e-03

Protein: HNRNPCL1(Hs/Mm)
Sequence Position	Motif     	K-mer     	Z-score	P-value 
476              	huuuuuk   	auguuuu   	2.404  	8.11e-03
478              	huuuuuk   	guuuuuc   	2.430  	7.55e-03

Protein: HNRNPF(Hs/Mm)
Sequence Position	Motif     	K-mer     	Z-score	P-value 
163              	gggug     	cggug     	2.509  	6.05e-03
175              	gggug     	ggggg     	2.509  	6.05e-03
176              	gggug     	ggggg     	2.509  	6.05e-03
178              	gggug     	gggug     	2.955  	1.56e-03
323              	gggug     	uggug     	2.062  	1.96e-02
330              	gggug     	cggug     	2.062  	1.96e-02
332              	gggug     	gugug     	2.062  	1.96e-02
339              	gggug     	ggcug     	2.062  	1.96e-02

Protein: HNRNPH1(Hs/Mm)
Sequence Position	Motif     	K-mer     	Z-score	P-value 
535              	gargag    	gaagag    	2.940  	1.64e-03

Protein: HNRNPH2(Hs/Mm)
Sequence Position	Motif     	K-mer     	Z-score	P-value 
397              	gggaggg   	gggaggc   	2.389  	8.45e-03

Protein: HNRNPK(Hs/Mm)
Sequence Position	Motif     	K-mer     	Z-score	P-value 
380              	ccawmcc   	ccaagcc   	3.362  	3.87e-04

Protein: MATR3(Hs/Mm)
Sequence Position	Motif     	K-mer     	Z-score	P-value 
110              	maucuur   	ccucuug   	2.230  	1.29e-02

Protein: MBNL1(Hs/Mm)
Sequence Position	Motif     	K-mer     	Z-score	P-value 
67               	ygcuky    	ugcugc    	3.088  	1.01e-03
70               	ygcuky    	ugccgc    	2.657  	3.94e-03
80               	ygcuky    	cgcggc    	2.696  	3.51e-03
108              	ygcuky    	cgccuc    	2.294  	1.09e-02
129              	ygcuky    	cccugc    	2.294  	1.09e-02
132              	gcuugc    	ugcuug    	3.545  	1.96e-04
157              	ygcuky    	ugcggc    	2.284  	1.12e-02
169              	ygcuky    	uccugc    	2.088  	1.84e-02
196              	ygcuky    	uccugu    	1.657  	4.88e-02
234              	ygcuky    	ugcucc    	1.657  	4.88e-02
297              	ygcuky    	uccugu    	1.686  	4.59e-02
330              	ygcuky    	cggugu    	2.284  	1.12e-02
339              	ygcuky    	ggcugc    	2.402  	8.15e-03
342              	ygcuky    	ugccgu    	2.392  	8.38e-03
358              	ygcuky    	cgcguu    	2.392  	8.38e-03
374              	ygcuky    	ggcugc    	1.892  	2.92e-02
428              	ygcuky    	cccugc    	2.304  	1.06e-02
431              	ygcuky    	ugcuuc    	2.706  	3.41e-03
474              	ygcuky    	ugaugu    	1.686  	4.59e-02
526              	ygcuky    	uucugc    	2.069  	1.93e-02
529              	ygcuky    	ugcuac    	2.078  	1.89e-02
563              	ygcuky    	ugccuc    	1.676  	4.69e-02

Protein: PCBP3(Hs/Mm)
Sequence Position	Motif     	K-mer     	Z-score	P-value 
414              	uuuycc    	uuuucc    	2.568  	5.11e-03

Protein: PTBP1(Hs/Mm)
Sequence Position	Motif     	K-mer     	Z-score	P-value 
112              	ucuu      	ucuu      	2.446  	7.22e-03
124              	ucuu      	ucau      	1.884  	2.98e-02
133              	ucuu      	gcuu      	2.027  	2.13e-02
344              	cucucu    	ccgucu    	2.018  	2.18e-02
346              	cucucu    	gucucu    	2.580  	4.94e-03
348              	cucucu    	cucuau    	2.580  	4.94e-03
350              	cucucu    	cuauca    	2.027  	2.13e-02

Protein: RALY(Hs/Mm)
Sequence Position	Motif     	K-mer     	Z-score	P-value 
479              	uuuuuub   	uuuuucg   	2.634  	4.22e-03

Protein: RBFOX1(Hs/Mm)
Sequence Position	Motif     	K-mer     	Z-score	P-value 
153              	wgcaugm   	ugcaugc   	2.500  	6.21e-03

Protein: RBM38(Hs/Mm)
Sequence Position	Motif     	K-mer     	Z-score	P-value 
332              	kkguguk   	gugugcg   	3.359  	3.91e-04

Protein: RBM4(Hs/Mm)
Sequence Position	Motif     	K-mer     	Z-score	P-value 
334              	gcgcgss   	gugcggg   	2.319  	1.02e-02

Protein: RBM45(Hs/Mm)
Sequence Position	Motif     	K-mer     	Z-score	P-value 
276              	gacgamv   	gacgagc   	2.867  	2.07e-03

Protein: RBM8A(Hs/Mm)
Sequence Position	Motif     	K-mer     	Z-score	P-value 
31               	rygcgcb   	gcgcccg   	3.405  	3.31e-04
270              	rygcgcb   	gcccgcg   	1.676  	4.69e-02

Protein: SAMD4A(Hs/Mm)
Sequence Position	Motif     	K-mer     	Z-score	P-value 
43               	gckgghm   	gcuggcg   	2.395  	8.31e-03

Protein: SRSF1(Hs/Mm)
Sequence Position	Motif     	K-mer     	Z-score	P-value 
262              	crsmsgw   	cagagga   	2.389  	8.45e-03

Protein: SRSF2(Hs/Mm)
Sequence Position	Motif     	K-mer     	Z-score	P-value 
67               	ugcygyy   	ugcugcc   	3.374  	3.70e-04
70               	ugcygyy   	ugccgca   	2.899  	1.87e-03
105              	ugcygyy   	ucccgcc   	2.737  	3.10e-03
119              	ugcygyy   	ugccauc   	2.707  	3.39e-03
157              	ugcygyy   	ugcggcc   	2.172  	1.49e-02
227              	ugcygyy   	agccguu   	1.949  	2.56e-02
297              	ugcygyy   	uccuguu   	2.646  	4.07e-03
316              	ugcygyy   	ugccacc   	2.828  	2.34e-03
339              	ugcygyy   	ggcugcc   	2.848  	2.20e-03
342              	ugcygyy   	ugccguc   	2.586  	4.85e-03
526              	ugcygyy   	uucugcu   	2.172  	1.49e-02

Protein: SRSF3(Hs/Mm)
Sequence Position	Motif     	K-mer     	Z-score	P-value 
76               	wcwwc     	acaac     	1.941  	2.61e-02
80               	cuckucy   	cgcggcc   	2.000  	2.27e-02
93               	cuckucy   	cucgacc   	2.700  	3.47e-03
106              	cuckucy   	cccgccu   	2.380  	8.66e-03
108              	cuckucy   	cgccucu   	2.380  	8.66e-03
111              	cuckucy   	cucuugg   	2.380  	8.66e-03
123              	cuckucy   	aucaucc   	2.020  	2.17e-02
124              	wcwwc     	ucauc     	1.941  	2.61e-02
129              	cuckucy   	cccugcu   	2.030  	2.12e-02
141              	cuckucy   	cccgacc   	1.990  	2.33e-02
149              	cuckucy   	cacuugc   	1.940  	2.62e-02
165              	cuckucy   	guggucc   	1.780  	3.75e-02
283              	cuckucy   	cucaccu   	2.530  	5.70e-03
288              	cuckucy   	cuguucu   	3.070  	1.07e-03
291              	cuckucy   	uucuccu   	2.530  	5.70e-03
293              	cuckucy   	cuccucc   	3.070  	1.07e-03
296              	cuckucy   	cuccugu   	2.530  	5.70e-03
413              	cuckucy   	auuuucc   	1.860  	3.14e-02
428              	cuckucy   	cccugcu   	1.850  	3.22e-02
431              	cuckucy   	ugcuucc   	1.850  	3.22e-02
505              	cuckucy   	cugguau   	1.850  	3.22e-02
517              	wcwwc     	acauc     	2.863  	2.10e-03
523              	cuckucy   	caguucu   	1.860  	3.14e-02
526              	cuckucy   	uucugcu   	1.860  	3.14e-02

Protein: SRSF5(Hs/Mm)
Sequence Position	Motif     	K-mer     	Z-score	P-value 
110              	yywcwsg   	ccucuug   	1.828  	3.38e-02
261              	yywcwsg   	ccagagg   	2.269  	1.16e-02
282              	yywcwsg   	ccucacc   	2.505  	6.12e-03
303              	yywcwsg   	uuagagg   	2.312  	1.04e-02
353              	yywcwsg   	ucagacg   	1.882  	2.99e-02
391              	yywcwsg   	cuccagg   	1.882  	2.99e-02
479              	yywcwsg   	uuuuucg   	2.301  	1.07e-02
481              	yywcwsg   	uuucggg   	2.301  	1.07e-02
511              	yywcwsg   	uuucuga   	1.882  	2.99e-02
554              	yywcwsg   	cuuuugg   	1.882  	2.99e-02

Protein: SRSF7(Hs/Mm)
Sequence Position	Motif     	K-mer     	Z-score	P-value 
264              	acgacg    	gaggac    	3.705  	1.06e-04
265              	wggacra   	aggacgc   	1.957  	2.52e-02
267              	acgacg    	gacgcc    	3.705  	1.06e-04
276              	acgacg    	gacgag    	3.449  	2.81e-04
549              	acgacg    	gaggac    	2.962  	1.53e-03

Protein: TARDBP(Hs/Mm)
Sequence Position	Motif     	K-mer     	Z-score	P-value 
324              	ugugug    	ggugag    	2.183  	1.45e-02
326              	ugugug    	ugagcg    	2.156  	1.55e-02
331              	ugugug    	ggugug    	2.725  	3.22e-03
333              	ugugug    	ugugcg    	2.725  	3.22e-03
335              	ugugug    	ugcggg    	2.156  	1.55e-02

Protein: TIA1(Hs/Mm)
Sequence Position	Motif     	K-mer     	Z-score	P-value 
479              	uuuuubk   	uuuuucg   	2.755  	2.93e-03

Protein: TRA2A(Hs/Mm)
Sequence Position	Motif     	K-mer     	Z-score	P-value 
535              	gaagaggaag	gaagaguacg	1.739  	4.10e-02

Protein: TRA2B(Hs/Mm)
Sequence Position	Motif     	K-mer     	Z-score	P-value 
476              	aaguguu   	auguuuu   	1.821  	3.43e-02
536              	aaguguu   	aagagua   	1.726  	4.22e-02

Protein: U2AF2(Hs/Mm)
Sequence Position	Motif     	K-mer     	Z-score	P-value 
413              	uuuuuyc   	auuuucc   	1.867  	3.10e-02
478              	uuuuuyc   	guuuuuc   	2.295  	1.09e-02
479              	uuuuuyc   	uuuuucg   	2.171  	1.50e-02
